# Supplementary material for: Characterization of Lysine Methylation During Neuronal Differentiation of LUHMES cells
Source: bioRxiv. 2026 Jan 2:2025.12.31.696910. Preprint. [Version 1] doi: 10.64898/2025.12.31.696910 (PMC12776253; doi:10.64898/2025.12.31.696910)
Supplement: Supplement 1 [file media-1.xlsx]

## Sheet: Information
Sheet
All_KmePeptides_Quant_and_Norm
WGCNA_TrypsinLysC_Proteome
WGCNA_Diff_Abund_Kme_Peptides

## Sheet: All_KmePeptides_Quant_and_Norm
KmeSite	Annotated.Sequence	Modifications	X..PSMs	Confidence	Accession	Master.Protein.Descriptions	X..Peptides	Coverage....	D0_1_Kme	D0_2_Kme	D0_3_Kme	D0_4_Kme	D2_1_Kme	D2_2_Kme	D2_3_Kme	D2_4_Kme	D6_1_Kme	D6_2_Kme	D6_3_Kme	D6_4_Kme	D0_1_Norm_Kme	D0_2_Norm_Kme	D0_3_Norm_Kme	D0_4_Norm_Kme	D2_1_Norm_Kme	D2_2_Norm_Kme	D2_3_Norm_Kme	D2_4_Norm_Kme	D6_1_Norm_Kme	D6_2_Norm_Kme	D6_3_Norm_Kme	D6_4_Norm_Kme	anova_pvalue_Norm_Kme	padj_Norm_Kme	D2.D0_Norm_Kme	D6.D0_Norm_Kme	D6.D2_Norm_Kme	Digestion
O43423-K95-m1	[K].CPNLTHLYLSGNKIK.[D]	1xCarbamidomethyl [C1]; 1xTMTpro [K15]; 1xTMTpro [N-Term]; 1xMethyl [K13(100)]	2	100	O43423	Acidic leucine-rich nuclear phosphoprotein 32 family member C OS=Homo sapiens OX=9606 GN=ANP32C PE=2 SV=1	4	15	317.2	284.1	295.2	250.2	320.4	287.6	363.3	302.9	431.9	384.8	457.6	359.8	0.884304	0.881477	0.864169	0.860977	0.847619	0.837507	0.849229	0.839756	0.88287	0.901382	0.906318	0.859737	0.00564537	0.0114032	0.0441043	0.353336	0.00484214	Trypsin_lysc_C
O43423-K97-m1	[R].VSGGLEVLAEKCPNLTHLYLSGNKIK.[D]	1xCarbamidomethyl [C12]; 2xTMTpro [K11; K24]; 1xTMTpro [N-Term]; 1xMethyl [K26(100)]	1	100	O43423	Acidic leucine-rich nuclear phosphoprotein 32 family member C OS=Homo sapiens OX=9606 GN=ANP32C PE=2 SV=1	4	15	41.6	38.2	46.4	40.4	57.7	55.9	64.7	57.9	57.4	42.2	47.4	58.8	0.115974	0.118523	0.135831	0.139023	0.152646	0.162784	0.151239	0.160521	0.117334	0.0988522	0.09388	0.140502	0.00546865	0.0114032	0.042053	0.358733	0.00471493	Trypsin_lysc_C
O75821-K80-m1	[K].TVTEYKIDEDGKKFK.[I]	2xTMTpro [K6; K12]; 1xTMTpro [N-Term]; 2xMethyl [K15(99.9); K]	1	99.9	O75821	Eukaryotic translation initiation factor 3 subunit G OS=Homo sapiens OX=9606 GN=EIF3G PE=1 SV=2	9	39	379.7	403.1	429.6	348.4	332.8	326.4	363.8	390.3	147.3	163.4	153.6	141.9	0.121597	0.132651	0.143157	0.123358	0.136427	0.136878	0.140047	0.156546	0.0857692	0.0817082	0.0833017	0.0825576	5.88e-06	3.89e-05	0.129937	4.45e-05	6.59e-06	Trypsin_lysc_C
O94952-K356-m1	[K].GKQLTVK.[E]	1xTMTpro [K7]; 1xTMTpro [N-Term]; 1xMethyl [K2(100)]	1	100	O94952	F-box only protein 21 OS=Homo sapiens OX=9606 GN=FBXO21 PE=2 SV=2	2	2	303.7	326.1	312.3	321.7	214.5	145.7	179	184.1	175.1	200.2	158.7	157.1	0.687882	0.679092	0.664609	0.678835	0.708857	0.617897	0.658815	0.637245	0.546504	0.679104	0.534343	0.529134	0.0276401	0.0460668	0.795486	0.0290867	0.080346	Trypsin_lysc_C
P13639-K407-m1	[K].MVPTSDKGR.[F]	1xTMTpro [N-Term]; 1xMethyl [K7(100)]	2	100	P13639	Elongation factor 2 OS=Homo sapiens OX=9606 GN=EEF2 PE=1 SV=4	67	69	77.8	75.2	98.5	87	166.4	168.4	115.3	124.8	100.1	93.3	136.6	111.2	0.000796846	0.000740998	0.00114515	0.00087725	0.00299691	0.00290124	0.00195975	0.00212883	0.00254288	0.00262365	0.00337612	0.00292804	0.000115702	0.000433883	0.000643422	0.000135631	0.405369	Trypsin_lysc_C
P14618-K367-m1	[R].AEGSDVANAVLDGADCIMLSGETAKGDYPLEAVR.[M]	1xCarbamidomethyl [C16]; 1xDeamidated [N8]; 1xTMTpro [K25]; 1xTMTpro [N-Term]; 1xMethyl [K25(100)]	7	100	P14618	Pyruvate kinase PKM OS=Homo sapiens OX=9606 GN=PKM PE=1 SV=4	50	82	284.9	272.5	316.3	276.4	294.3	308.4	298.4	287.3	273	272.2	293.9	262.6	0.00519156	0.00513393	0.00534012	0.00491421	0.00494749	0.00474931	0.0052947	0.00481016	0.00573557	0.00681678	0.00633717	0.0055876	0.00339147	0.00782647	0.745562	0.0119807	0.00403479	Trypsin_lysc_C
P14618-K475-m1	[R].GIFPVLCKDPVQEAWAEDVDLR.[V]	1xCarbamidomethyl [C7]; 1xDeamidated [Q12]; 1xTMTpro [K8]; 1xTMTpro [N-Term]; 1xMethyl [K8(99.4)]	1	99.4	P14618	Pyruvate kinase PKM OS=Homo sapiens OX=9606 GN=PKM PE=1 SV=4	50	82	24.4	34.9	35.3	25.9	26.4	33.9	37.3	42.4	22.7	40.2	21.7	32.8	0.000444627	0.000657519	0.000595973	0.000460485	0.000443812	0.000522055	0.000661838	0.000709888	0.000476914	0.00100674	0.000467902	0.000697918	0.614325	0.646657	0.929579	0.593787	0.804121	Trypsin_lysc_C
P23528-K144-m1	[K].HELQANCYEEVKDR.[C]	1xCarbamidomethyl [C7]; 1xDeamidated [N6]; 1xTMTpro [K12]; 1xTMTpro [N-Term]; 1xMethyl [K12(99.8)]	1	99.8	P23528	Cofilin-1 OS=Homo sapiens OX=9606 GN=CFL1 PE=1 SV=3	26	97	10.3	8.1	11.9	9.1	10.6	12	13.7	10.1	5.6	9.5	14	9.1	0.000416513	0.00034799	0.000463352	0.000362156	0.000305143	0.000357494	0.000420287	0.000307526	0.000180291	0.000346567	0.0004064	0.000274891	0.22014	0.266836	0.600384	0.195128	0.650661	Trypsin_lysc_C
P47914-K5-m1	[K].SKNHTTHNQSRK.[W]	1xTMTpro [K12]; 1xTMTpro [N-Term]; 1xMethyl [K2(100)]	1	100	P47914	60S ribosomal protein L29 OS=Homo sapiens OX=9606 GN=RPL29 PE=1 SV=2	13	43	27.5	188.4	165.3	122	497.9	531.9	193.6	321.5	11	2.5	38.9	20.5	0.00172716	0.0123082	0.00937431	0.00643036	0.0390216	0.0374575	0.0142067	0.0219647	0.00205869	0.000492291	0.00719637	0.00416075	0.00283373	0.00693973	0.0100071	0.747833	0.00342596	Trypsin_lysc_C
P61978-K163-m1	[R].LLIHQSLAGGIIGVKGAK.[I]	1xDeamidated [Q5]; 1xTMTpro [N-Term]; 2xMethyl [K15(99.4); K18(99.4)]	1	99.4	P61978	Heterogeneous nuclear ribonucleoprotein K OS=Homo sapiens OX=9606 GN=HNRNPK PE=1 SV=1	41	65	39.1	30.2	32.3	27.5	35.4	29.9	41.2	35.9	31.3	41.5	25.6	31.2	0.000878324	0.000714581	0.000738674	0.000647524	0.000652832	0.000531826	0.000896473	0.00075942	0.000694424	0.000843993	0.000491436	0.000697493	0.80756	0.821247	0.930297	0.791281	0.952785	Trypsin_lysc_C
P62328-K4-m1	[-].MSDKPDMAEIEKFDK.[S]	2xTMTpro [K12; K15]; 1xTMTpro [N-Term]; 1xMethyl [K4(100)]	1	100	P62328	Thymosin beta-4 OS=Homo sapiens OX=9606 GN=TMSB4X PE=1 SV=2	7	95	29	30.9	29.5	21.1	141.8	100.4	126.6	146.3	184	164.2	164.3	179.6	0.0272993	0.0282812	0.0287833	0.0216944	0.0330713	0.0292073	0.0322564	0.037714	0.0231802	0.0119086	0.0277463	0.0214123	0.0184875	0.0320701	0.179763	0.28433	0.0147836	Trypsin_lysc_C
P62701-K174-m1	[K].ITDFIKFDTGNLCMVTGGANLGR.[I]	1xCarbamidomethyl [C13]; 1xDeamidated [N20]; 1xTMTpro [K6]; 1xTMTpro [N-Term]; 1xMethyl [K6(99.1)]	1	99.1	P62701	40S ribosomal protein S4, X isoform OS=Homo sapiens OX=9606 GN=RPS4X PE=1 SV=2	27	70	73.9	96.9	74.1	76.6	88.1	47.1	83.1	80	49.5	101.3	30.3	47.1	0.00155376	0.00201688	0.00182692	0.00163577	0.00280613	0.0014345	0.00258503	0.00233423	0.0031492	0.00581609	0.0018554	0.00301184	0.111718	0.148958	0.754558	0.103384	0.295968	Trypsin_lysc_C
P63104-K3-m1	[-].MDKNELVQK.[A]	1xDeamidated [N4]; 1xTMTpro [K9]; 1xTMTpro [N-Term]; 1xMethyl [K3(100)]	1	100	P63104	14-3-3 protein zeta/delta OS=Homo sapiens OX=9606 GN=YWHAZ PE=1 SV=1	27	75	285.6	235.6	309	244.3	266.7	296.6	286.1	292.9	394.2	210.9	285.2	314.7	0.021086	0.0177426	0.0214008	0.018333	0.0134653	0.0162494	0.0148874	0.0156058	0.0152024	0.00849807	0.0118626	0.0119497	0.00145635	0.00397187	0.0269394	0.00113459	0.123511	Trypsin_lysc_C
P78527-K3672-m1	[K].MNKDSKPPGNLK.[E]	1xDeamidated [N10]; 1xTMTpro [K12]; 1xTMTpro [N-Term]; 1xMethyl [K3(99.6)]	1	99.6	P78527	DNA-dependent protein kinase catalytic subunit OS=Homo sapiens OX=9606 GN=PRKDC PE=1 SV=3	169	38	441	403.5	417.2	421.2	595.4	548.8	608.5	614.5	1040.5	1406.3	1223.4	1110.6	0.00638766	0.00584899	0.00590844	0.00628389	0.00701172	0.00623046	0.00730454	0.00729224	0.0116839	0.0178004	0.012752	0.0127836	0.000161735	0.000570829	0.744175	0.000238544	0.00057364	Trypsin_lysc_C
P84243-K80-m1	[R].LVREIAQDFKTDLR.[F]	1xTMTpro [N-Term]; 1xMethyl [K10(100)]	3	100	P84243	Histone H3.3 OS=Homo sapiens OX=9606 GN=H3-3A PE=1 SV=2_x000D_ Histone H3.1 OS=Homo sapiens OX=9606 GN=H3C1 PE=1 SV=2_x000D_ Histone H3.2 OS=Homo sapiens OX=9606 GN=H3C15 PE=1 SV=3	16	68	140	212.4	339.2	331.6	486.3	704.9	430.7	461.1	255	62.5	339.6	238.2	0.0324585	0.0469133	0.0779537	0.0726874	0.10746	0.161021	0.0899804	0.109095	0.047238	0.0127595	0.0653353	0.0456838	0.00547265	0.0114032	0.0209209	0.693298	0.00599159	Trypsin_lysc_C
P84243-K80-m1	[R].EIAQDFKTDLR.[F]	1xTMTpro [N-Term]; 1xMethyl [K7(100)]	25	100	P84243	Histone H3.3 OS=Homo sapiens OX=9606 GN=H3-3A PE=1 SV=2_x000D_ Histone H3.1t OS=Homo sapiens OX=9606 GN=H3-4 PE=1 SV=3_x000D_ Histone H3.1 OS=Homo sapiens OX=9606 GN=H3C1 PE=1 SV=2_x000D_ Histone H3.2 OS=Homo sapiens OX=9606 GN=H3C15 PE=1 SV=3	16	68	718.9	1077.1	902	884.7	1227	1363.6	1224.6	1039.7	3235.5	2087.7	3316.7	2941.1	0.166674	0.237902	0.207294	0.193928	0.271136	0.311488	0.255839	0.24599	0.599366	0.426209	0.638097	0.564067	2.81e-05	0.000129921	0.261434	3.25e-05	0.00018128	Trypsin_lysc_C
Q13625-K175-m1	[R].QQQQVAEQEKLK.[R]	2xDeamidated [Q4; Q8]; 1xTMTpro [K12]; 1xMethyl [K10(100)]	1	100	Q13625	Apoptosis-stimulating of p53 protein 2 OS=Homo sapiens OX=9606 GN=TP53BP2 PE=1 SV=2	11	12	36.3	23.7	35.5	22.6	32.8	24.9	32.5	29.7	31.3	34.9	27.5	24.7	0.0210337	0.0133251	0.0188349	0.0127209	0.0157882	0.0125612	0.0152511	0.0142282	0.0209043	0.022683	0.0195549	0.0176429	0.0475189	0.0712783	0.580701	0.198385	0.0416203	Trypsin_lysc_C
Q13885-K103-m1	[R].SGPFGQIFRPDNFVFGQSGAGNNWAK.[G]	1xDeamidated [N12]; 1xTMTpro [K26]; 1xTMTpro [N-Term]; 1xMethyl [K26(100)]	2	100	Q13885	Tubulin beta-2A chain OS=Homo sapiens OX=9606 GN=TUBB2A PE=1 SV=1_x000D_ Tubulin beta-4A chain OS=Homo sapiens OX=9606 GN=TUBB4A PE=1 SV=2_x000D_ Tubulin beta chain OS=Homo sapiens OX=9606 GN=TUBB PE=1 SV=2_x000D_ Tubulin beta-4B chain OS=Homo sapiens OX=9606 GN=TUBB4B PE=1 SV=1_x000D_ Tubulin beta-2B chain OS=Homo sapiens OX=9606 GN=TUBB2B PE=1 SV=1	35	85	149.9	151.5	163.9	171	239.1	195.7	235.1	232.5	385.7	787.2	371.4	384.6	0.0376567	0.0400095	0.0373842	0.0424455	0.0375979	0.031637	0.0380957	0.0385253	0.0285729	0.0601816	0.026145	0.0263322	0.838026	0.845068	0.909559	0.832618	0.985015	Trypsin_lysc_C
Q15147-K1066-m1	[K].LLINAHEQQTQQLK.[L]	2xDeamidated [Q9; Q11]; 1xTMTpro [N-Term]; 1xMethyl [K14(100)]	1	100	Q15147	1-phosphatidylinositol 4,5-bisphosphate phosphodiesterase beta-4 OS=Homo sapiens OX=9606 GN=PLCB4 PE=1 SV=3	5	7	288.8	305.6	266.6	271.8	496.1	401.1	418.4	374.7	851.8	720.1	1032.7	1082	0.773433	0.803787	0.767636	0.778797	0.723072	0.684705	0.657345	0.679666	0.714418	0.631833	0.729153	0.725687	0.00509611	0.0111188	0.00627674	0.0157882	0.814568	Trypsin_lysc_C
Q562R1-K51-m1	[R].HQGVMVGMGQKDCYVGDEAQSK.[R]	1xCarbamidomethyl [C13]; 1xTMTpro [K22]; 1xTMTpro [N-Term]; 1xMethyl [K11(99.2)]	1	99.2	Q562R1	Beta-actin-like protein 2 OS=Homo sapiens OX=9606 GN=ACTBL2 PE=1 SV=2	13	30	278.3	266.3	275.6	247.9	313.1	288.1	337.4	349.2	281.6	1003.9	332.3	368.8	1	1	1	1	1	1	1	1	1	1	1	1	0.405344	0.442194	0.765491	0.765491	1	Trypsin_lysc_C
Q5TEC6-K37-m1	[K].SAPATGGVKKPHR.[Y]	1xTMTpro [K10]; 1xTMTpro [N-Term]; 1xMethyl [K9(100)]	4	100	Q5TEC6	Histone H3-7 OS=Homo sapiens OX=9606 GN=H3-7 PE=1 SV=1_x000D_ Histone H3.1t OS=Homo sapiens OX=9606 GN=H3-4 PE=1 SV=3_x000D_ Histone H3.1 OS=Homo sapiens OX=9606 GN=H3C1 PE=1 SV=2_x000D_ Histone H3.2 OS=Homo sapiens OX=9606 GN=H3C15 PE=1 SV=3	9	40	101.8	331	243.1	204.1	120.4	143.4	95.1	99.7	44.5	58.6	65.6	60	0.032142	0.126869	0.0938356	0.0732934	0.0510949	0.068886	0.0288689	0.044039	0.00480982	0.00882623	0.00968437	0.00799052	0.0075482	0.0139351	0.195115	0.00590084	0.107143	Trypsin_lysc_C
Q7L7L0-K96-m1	[R].HLQLAIRNDEELNKLLGR.[V]	1xDeamidated [N]; 1xTMTpro [K14]; 1xTMTpro [N-Term]; 1xMethyl [K14(99.6)]	13	99.6	Q7L7L0	Histone H2A type 3 OS=Homo sapiens OX=9606 GN=H2AW PE=1 SV=3	8	28	2452	2857.7	2677.2	2764.7	2107	1689.3	2104.1	1762.8	4133.8	2658	2911	3196.5	0.264952	0.273797	0.273726	0.272245	0.269596	0.222174	0.243431	0.249085	0.219186	0.236168	0.221018	0.211937	0.00155907	0.00406715	0.0537	0.00117071	0.0649147	Trypsin_lysc_C
Q8WXH0-K1020-m1	[K].RLLKDYEQKIER.[L]	1xDeamidated [Q8]; 1xTMTpro [N-Term]; 1xMethyl [K4(100)]	1	100	Q8WXH0	Nesprin-2 OS=Homo sapiens OX=9606 GN=SYNE2 PE=1 SV=3	57	9	109	97.6	119.6	107.3	104.7	94.9	128.1	93.4	521.3	131.4	187.8	209.2	0.02053	0.0192141	0.0222545	0.0209452	0.0141517	0.0132735	0.0170343	0.0123458	0.0499024	0.0148733	0.0186912	0.0232225	0.217547	0.266384	0.596218	0.649777	0.192712	Trypsin_lysc_C
Q969Q0-K53-m1	[K].QSGYGGQTKPIFR.[K]	1xTMTpro [N-Term]; 1xMethyl [K9(100)]	1	100	Q969Q0	60S ribosomal protein L36a-like OS=Homo sapiens OX=9606 GN=RPL36AL PE=1 SV=3_x000D_ 60S ribosomal protein L36a OS=Homo sapiens OX=9606 GN=RPL36A PE=1 SV=2	14	58	171.7	669.5	613.2	460.2	1215.3	1763.9	390.7	1095.2	265	143.4	590.5	298.3	0.0982041	0.401596	0.309291	0.255937	0.72069	1.07287	0.233588	0.633356	0.465075	0.2248	1.04699	0.550877	0.184177	0.232645	0.183925	0.342496	0.894504	Trypsin_lysc_C
Q969Q0-K53-m1	[K].QSGYGGQTKPIFRK.[K]	2xTMTpro [K9; K14]; 1xTMTpro [N-Term]; 1xMethyl [K9(99.6)]	1	99.6	Q969Q0	60S ribosomal protein L36a-like OS=Homo sapiens OX=9606 GN=RPL36AL PE=1 SV=3_x000D_ 60S ribosomal protein L36a OS=Homo sapiens OX=9606 GN=RPL36A PE=1 SV=2	14	58	734.3	720.8	681.7	791.9	508.1	381.4	601.4	537.2	251.1	294.2	249.4	239.3	0.419984	0.432368	0.343841	0.440409	0.301311	0.231981	0.35956	0.310664	0.440681	0.461201	0.442199	0.441921	0.00163408	0.00417212	0.0103054	0.421312	0.00159503	Trypsin_lysc_C
Q9BZJ0-K445-m1	[R].ISKQDAQELFK.[N]	1xTMTpro [K11]; 1xTMTpro [N-Term]; 1xMethyl [K3(100)]	1	100	Q9BZJ0	Crooked neck-like protein 1 OS=Homo sapiens OX=9606 GN=CRNKL1 PE=1 SV=4	18	20	75.8	69.9	83	66.2	76	68.6	69.1	67.9	407.4	279.6	310.1	402.4	0.0145047	0.0132885	0.0147487	0.0124217	0.0128428	0.011412	0.0115188	0.0115904	0.101939	0.0680673	0.0765547	0.103578	3.44e-06	2.75e-05	0.963871	9.13e-06	7.39e-06	Trypsin_lysc_C
Q9H8Y5-K107-m1	[K].DKPLLSALDFEK.[Q]	1xTMTpro [K12]; 1xTMTpro [N-Term]; 1xMethyl [K2(100)]	1	100	Q9H8Y5	Ankyrin repeat and zinc finger domain-containing protein 1 OS=Homo sapiens OX=9606 GN=ANKZF1 PE=1 SV=1	3	4	689.3	719.9	651.5	611.6	487.2	488.6	500.2	511.2	403.4	633.1	399.8	363.6	1	1	1	1	1	1	1	1	1	1	1	1	0.405344	0.442194	0.765491	0.765491	1	Trypsin_lysc_C
Q9P2B7-K153-m1	[K].SAKPSTNVK.[K]	1xTMTpro [K9]; 1xTMTpro [N-Term]; 1xMethyl [K3(100)]	1	100	Q9P2B7	Cilia- and flagella-associated protein 97 OS=Homo sapiens OX=9606 GN=CFAP97 PE=1 SV=2	3	6	74.8	158.2	145.3	129.4	264.5	291.6	185.3	195.9	195.7	213	440.1	239.3	0.144625	0.255038	0.237729	0.221234	0.426132	0.463151	0.355321	0.361173	0.379043	0.361262	0.56078	0.440538	0.00232672	0.00581681	0.00812772	0.00287878	0.756435	Trypsin_lysc_C
Q9UBQ7-K43-m1	[R].AADCEVEQWDSDEPIPAKELER.[G]	1xCarbamidomethyl [C4]; 1xDeamidated [Q8]; 1xTMTpro [K18]; 1xTMTpro [N-Term]; 1xMethyl [K18(100)]	1	100	Q9UBQ7	Glyoxylate reductase/hydroxypyruvate reductase OS=Homo sapiens OX=9606 GN=GRHPR PE=1 SV=1	11	47	27.3	25.3	28.4	25.4	40.2	36.6	40.9	35.3	47.9	51.2	42.4	46.5	0.0160428	0.0148335	0.0146264	0.0149044	0.0168299	0.0152151	0.0180399	0.0153218	0.0138144	0.0185574	0.0127938	0.0144887	0.458243	0.490975	0.569772	0.986502	0.481871	Trypsin_lysc_C
Q9UNI6-K153-m1	[K].AYEKLQILKPEAK.[M]	1xTMTpro [K4]; 1xTMTpro [N-Term]; 1xMethyl [K13(100)]	1	100	Q9UNI6	Dual specificity protein phosphatase 12 OS=Homo sapiens OX=9606 GN=DUSP12 PE=1 SV=1	7	24	231	215.1	266.6	195.4	161.5	219.1	172.1	179.5	122	128.6	122.9	120	0.114181	0.103868	0.117829	0.0980481	0.0935364	0.124467	0.0946801	0.10143	0.0853326	0.0939029	0.0913008	0.0895857	0.0706776	0.0999477	0.771327	0.0679288	0.194493	Trypsin_lysc_C
P61978-K166-m1	[R].LLIHQSLAGGIIGVKGAK.[I]	1xDeamidated [Q5]; 1xTMTpro [N-Term]; 2xMethyl [K15(99.4); K18(99.4)]	1	99.4	P61978	Heterogeneous nuclear ribonucleoprotein K OS=Homo sapiens OX=9606 GN=HNRNPK PE=1 SV=1	41	65	39.1	30.2	32.3	27.5	35.4	29.9	41.2	35.9	31.3	41.5	25.6	31.2	0.000878324	0.000714581	0.000738674	0.000647524	0.000652832	0.000531826	0.000896473	0.00075942	0.000694424	0.000843993	0.000491436	0.000697493	0.80756	0.821247	0.930297	0.791281	0.952785	Trypsin_lysc_C
O43615-K68-m2	[K].GFLSGLLDNVKQELAK.[N]	2xDeamidated [N9; Q12]; 1xTMTpro [K16]; 1xDimethyl [K11(100)]	1	100	O43615	Mitochondrial import inner membrane translocase subunit TIM44 OS=Homo sapiens OX=9606 GN=TIMM44 PE=1 SV=2	27	43	153.2	208.3	155.6	116	302.9	214.5	259.2	370.7	249.6	1202.4	218	333.2	0.0115962	0.0161867	0.0117738	0.00901959	0.0271759	0.0190393	0.0225918	0.0331222	0.0247369	0.113549	0.0230225	0.0324563	0.181167	0.231277	0.746606	0.164133	0.442948	Trypsin_lysc_C
P05141-K52-m2	[K].QITADKQYKGIIDCVVR.[I]	1xCarbamidomethyl [C14]; 1xTMTpro [K6]; 1xTMTpro [N-Term]; 1xDimethyl [K9(100)]	1	100	P05141	ADP/ATP translocase 2 OS=Homo sapiens OX=9606 GN=SLC25A5 PE=1 SV=7	24	59	367.5	316.2	388.4	353.6	170.6	177.3	166.3	154.3	185.7	83.9	177.4	164.7	0.0366423	0.0321015	0.0395616	0.0361591	0.0237598	0.0234974	0.0226749	0.0222848	0.0218955	0.0153083	0.0214869	0.0191316	1.52e-05	8.28e-05	0.000116468	1.66e-05	0.162752	Trypsin_lysc_C
P12236-K52-m2	[K].QIAADKQYKGIVDCIVR.[I]	1xCarbamidomethyl [C14]; 1xTMTpro [K6]; 1xTMTpro [N-Term]; 1xDimethyl [K9(100)]	3	100	P12236	ADP/ATP translocase 3 OS=Homo sapiens OX=9606 GN=SLC25A6 PE=1 SV=4	25	67	1587.8	1542.5	1554.3	1533.2	922.1	975.1	920.1	873.8	964.4	477.4	1012	940.4	0.0428424	0.0435645	0.0467879	0.0446024	0.0356768	0.036545	0.0349894	0.035387	0.029674	0.0172653	0.0318721	0.0279076	0.00041755	0.00135422	0.026541	0.000307693	0.0241182	Trypsin_lysc_C
P13639-K407-m2	[K].MVPTSDKGR.[F]	1xTMTpro [N-Term]; 1xDimethyl [K7(100)]	3	100	P13639	Elongation factor 2 OS=Homo sapiens OX=9606 GN=EEF2 PE=1 SV=4	67	69	125	116.2	137.9	120.4	168.3	161.8	155.6	167	360.4	277.4	351.8	334.9	0.00128028	0.001145	0.00160322	0.00121403	0.00303113	0.00278754	0.00264472	0.00284868	0.00915539	0.00780066	0.00869488	0.00881836	1.01e-09	6.04e-08	0.000622985	1.66e-09	7.17e-09	Trypsin_lysc_C
P15880-K125-m2	[R].FKAFVAIGDYNGHVGLGVK.[C]	1xDeamidated [N11]; 1xTMTpro [K19]; 1xTMTpro [N-Term]; 1xDimethyl [K2(100)]	1	100	P15880	40S ribosomal protein S2 OS=Homo sapiens OX=9606 GN=RPS2 PE=1 SV=2	21	55	728.3	448.2	458	528.8	275.8	245.3	334.9	279.9	277.2	323.6	216.9	225.9	0.0206865	0.0134503	0.0146904	0.0153863	0.0119778	0.0102722	0.0142469	0.0122469	0.0195066	0.0280825	0.015284	0.0176918	0.0481409	0.0713199	0.366764	0.33059	0.0395322	Trypsin_lysc_C
P34931-K5-m2	[-].MATAKGIAIGIDLGTTYSCVGVFQHGK.[V]	1xCarbamidomethyl [C19]; 1xTMTpro [K27]; 1xTMTpro [N-Term]; 1xDimethyl [K5(100)]	4	100	P34931	Heat shock 70 kDa protein 1-like OS=Homo sapiens OX=9606 GN=HSPA1L PE=1 SV=2	18	26	15.3	11	14.1	13.5	12.7	8.4	12.4	13.6	7.5	10.5	12.3	9.4	0.0302252	0.0230753	0.0238659	0.0281485	0.04	0.0318302	0.0353679	0.0418977	0.0243191	0.0377834	0.046258	0.0338495	0.0707963	0.0999477	0.0791152	0.143857	0.919248	Trypsin_lysc_C
P34931-K5-m2	[-].MATAKGIAIGIDLGTTYSCVGVFQHGKVEIIANDQGNR.[T]	1xCarbamidomethyl [C19]; 1xTMTpro [K27]; 1xTMTpro [N-Term]; 1xDimethyl [K5(100)]	1	100	P34931	Heat shock 70 kDa protein 1-like OS=Homo sapiens OX=9606 GN=HSPA1L PE=1 SV=2	18	26	128.6	87.6	160.4	118.7	85	91	100.7	96.6	80.1	58.2	51	72.7	0.25405	0.183763	0.271496	0.247498	0.267717	0.344828	0.287222	0.297597	0.259728	0.209428	0.191801	0.261793	0.0459489	0.0697958	0.0933168	0.93927	0.0552437	Trypsin_lysc_C
P39880-K1266-m2	[R].AYQQKPYPSPK.[T]	1xTMTpro [K11]; 1xTMTpro [N-Term]; 1xDimethyl [K5(100)]	1	100	P39880	Homeobox protein cut-like 1 OS=Homo sapiens OX=9606 GN=CUX1 PE=1 SV=3	12	8	8	13.3	14	8.2	14.5	4.7	15.8	11.5	18.7	17.1	14.8	15.1	0.0083238	0.0150266	0.0145379	0.00881057	0.0127104	0.00449804	0.0141628	0.0100498	0.0242259	0.0190848	0.018164	0.0188068	0.00827297	0.0150418	0.864615	0.0228238	0.0103663	Trypsin_lysc_C
P41219-K98-m2	[R].SNEKQELQELNDR.[F]	1xTMTpro [N-Term]; 1xDimethyl [K4(100)]	1	100	P41219	Peripherin OS=Homo sapiens OX=9606 GN=PRPH PE=1 SV=2	8	18	88.3	80.6	77.8	79	75	58.2	76.9	73.4	77.8	85.5	74.5	79.2	0.588667	0.571226	0.539155	0.481121	0.530786	0.5155	0.468331	0.531114	0.178809	0.187788	0.162735	0.158147	1.07e-07	2.19e-06	0.366209	1.9e-07	4.25e-07	Trypsin_lysc_C
P68104-K165-m2	[K].MDSTEPPYSQKRYEEIVK.[E]	1xTMTpro [K18]; 1xTMTpro [N-Term]; 1xDimethyl [K11(99.3)]	4	99.3	P68104	Elongation factor 1-alpha 1 OS=Homo sapiens OX=9606 GN=EEF1A1 PE=1 SV=1	48	81	1011.5	1116.6	1002.1	1002.7	1186.6	1056.6	1103.4	999.2	949.4	566.6	953.3	936.5	0.00950473	0.00983027	0.0123503	0.00928447	0.0214269	0.0163377	0.0178588	0.0159391	0.0164039	0.00985067	0.0160627	0.0165216	0.00620353	0.0120068	0.00492386	0.0758781	0.224731	Trypsin_lysc_C
P68104-K165-m2	[K].QLIVGVNKMDSTEPPYSQKR.[Y]	1xOxidation [M9]; 1xTMTpro [K8]; 1xTMTpro [N-Term]; 1xDimethyl [K19(99.5)]	6	99.5	P68104	Elongation factor 1-alpha 1 OS=Homo sapiens OX=9606 GN=EEF1A1 PE=1 SV=1	48	81	880.4	824.2	1002	830.1	945.7	1158.6	945.5	1006.7	730.1	718	548.2	674.3	0.00827283	0.00725605	0.0123491	0.00768628	0.0170768	0.0179149	0.0153032	0.0160588	0.0126148	0.0124829	0.00923695	0.0118959	0.000512155	0.00157586	0.000424214	0.135727	0.00737766	Trypsin_lysc_C
P68104-K165-m2	[K].QLIVGVNKMDSTEPPYSQKR.[Y]	1xTMTpro [K8]; 1xTMTpro [N-Term]; 1xDimethyl [K19(99.6)]	5	99.6	P68104	Elongation factor 1-alpha 1 OS=Homo sapiens OX=9606 GN=EEF1A1 PE=1 SV=1	48	81	812.4	782.8	939.2	774.5	835.1	973.9	853.5	875.1	798.6	749.5	790.4	817.3	0.00763385	0.00689158	0.0115751	0.00717146	0.0150797	0.015059	0.0138141	0.0139595	0.0137984	0.0130305	0.0133179	0.0144187	0.000258072	0.000884818	0.000349649	0.00100733	0.675841	Trypsin_lysc_C
P68104-K165-m2	[K].MDSTEPPYSQKR.[Y]	1xTMTpro [N-Term]; 1xDimethyl [K11(99.7)]	1	99.7	P68104	Elongation factor 1-alpha 1 OS=Homo sapiens OX=9606 GN=EEF1A1 PE=1 SV=1	48	81	68.3	66.9	58.8	71.2	69.4	55.7	62.7	71	72.4	77.5	91.2	79.3	0.000641792	0.000588971	0.000724676	0.000659274	0.00125318	0.000861263	0.00101482	0.00113258	0.00125094	0.00134738	0.00153668	0.001399	5.41e-05	0.000223683	0.00273538	3.99e-05	0.0130958	Trypsin_lysc_C
P68104-K172-m2	[K].QLIVGVNKMDSTEPPYSQKRYEEIVK.[E]	2xTMTpro [K8; K19]; 1xTMTpro [N-Term]; 2xMethyl [R/K]; 1xDimethyl [K26(98.8)]	4	98.8	P68104	Elongation factor 1-alpha 1 OS=Homo sapiens OX=9606 GN=EEF1A1 PE=1 SV=1	48	81	502	477.4	674.6	520.2	604	707.2	584.5	660.8	394.2	327	293.1	359.3	0.00471713	0.00420291	0.00831406	0.00481677	0.0109066	0.0109351	0.0094603	0.010541	0.00681107	0.00568509	0.00493862	0.00633873	0.000567958	0.00170388	0.000882056	0.879299	0.00166144	Trypsin_lysc_C
P68104-K318-m2	[K].NVSVKDVR.[R]	1xTMTpro [N-Term]; 1xDimethyl [K5(100)]	3	100	P68104	Elongation factor 1-alpha 1 OS=Homo sapiens OX=9606 GN=EEF1A1 PE=1 SV=1	48	81	2667.4	3672.6	967.8	2672.4	488	972.5	1117.4	1062.5	571.8	894.9	675.6	666.9	0.0250647	0.0323327	0.0119276	0.024745	0.00881199	0.0150373	0.0180854	0.0169489	0.00987967	0.0155584	0.0113836	0.0117654	0.0443133	0.0681744	0.122404	0.0450447	0.798527	Trypsin_lysc_C
P84243-K37-m2	[K].SAPSTGGVKKPHR.[Y]	1xTMTpro [K]; 1xTMTpro [N-Term]; 1xDimethyl [K9(100)]	4	100	P84243	Histone H3.3 OS=Homo sapiens OX=9606 GN=H3-3A PE=1 SV=2	16	68	411	446	416.2	430.7	427.8	414.3	405.1	348.5	775.3	761.2	808.1	755.7	0.0952889	0.0985091	0.0956496	0.0944103	0.0945331	0.0946387	0.0846321	0.082454	0.143622	0.155401	0.15547	0.144934	1.1e-07	2.19e-06	0.218004	4.95e-07	1.78e-07	Trypsin_lysc_C
P84243-K80-m2	[R].EIAQDFKTDLR.[F]	1xTMTpro [N-Term]; 1xDimethyl [K7(100)]	13	100	P84243	Histone H3.3 OS=Homo sapiens OX=9606 GN=H3-3A PE=1 SV=2_x000D_ Histone H3.1t OS=Homo sapiens OX=9606 GN=H3-4 PE=1 SV=3_x000D_ Histone H3.1 OS=Homo sapiens OX=9606 GN=H3C1 PE=1 SV=2_x000D_ Histone H3.2 OS=Homo sapiens OX=9606 GN=H3C15 PE=1 SV=3	16	68	522.7	616.7	564.8	575.1	669.4	677.9	705.2	569.9	2780.4	2070.7	2308.1	2306	0.121186	0.136212	0.1298	0.126063	0.147921	0.154853	0.147328	0.134837	0.515061	0.422739	0.444053	0.442262	1.79e-08	5.36e-07	0.566894	3.39e-08	5.85e-08	Trypsin_lysc_C
Q05639-K55-m2	[K].GSFKYAWVLDK.[L]	1xTMTpro [K11]; 1xTMTpro [N-Term]; 1xDimethyl [K4(100)]	17	100	Q05639	Elongation factor 1-alpha 2 OS=Homo sapiens OX=9606 GN=EEF1A2 PE=1 SV=1_x000D_ Elongation factor 1-alpha 1 OS=Homo sapiens OX=9606 GN=EEF1A1 PE=1 SV=1	21	40	1858.8	2016.1	1855.4	1742.8	1206.3	1252.5	1150.1	1184.9	1042.3	928.5	1199.3	1014.8	9.68125	9.65103	7.96309	7.51531	5.55387	6.40665	4.83235	5.06151	2.28124	1.78455	2.2463	2.13507	2.89e-06	2.48e-05	0.000600146	2.06e-06	0.000467556	Trypsin_lysc_C
Q12962-K177-m2	[K].FISDIANDALQHCKMK.[G]	1xCarbamidomethyl [C13]; 1xOxidation [M15]; 1xTMTpro [N-Term]; 1xDimethyl [K16(99.3)]	1	99.3	Q12962	Transcription initiation factor TFIID subunit 10 OS=Homo sapiens OX=9606 GN=TAF10 PE=1 SV=1	3	11	490.7	413.1	489	461.6	375.8	372.1	317	354.1	267.5	192	263.2	254.2	0.462183	0.433792	0.441415	0.441047	0.413421	0.402053	0.380552	0.412656	0.390568	0.340607	0.400914	0.40158	0.0057966	0.0114032	0.0378134	0.00519258	0.423418	Trypsin_lysc_C
Q5TEC6-K37-m2	[K].SAPATGGVKKPHR.[Y]	1xTMTpro [K]; 1xTMTpro [N-Term]; 1xDimethyl [K9(100)]	16	100	Q5TEC6	Histone H3-7 OS=Homo sapiens OX=9606 GN=H3-7 PE=1 SV=1_x000D_ Histone H3.1t OS=Homo sapiens OX=9606 GN=H3-4 PE=1 SV=3_x000D_ Histone H3.1 OS=Homo sapiens OX=9606 GN=H3C1 PE=1 SV=2_x000D_ Histone H3.2 OS=Homo sapiens OX=9606 GN=H3C15 PE=1 SV=3	9	40	2389	2778.1	2297.7	2531.7	1066.5	1080	1142.5	971.3	478.4	465.7	495	462.8	0.754294	1.06481	0.886903	0.909146	0.452597	0.518807	0.346822	0.429038	0.0517083	0.0701429	0.0730757	0.0616335	7.27e-07	7.27e-06	6.96e-05	5.33e-07	0.000393192	Trypsin_lysc_C
Q5TEC6-K38-m2	[K].SAPATGGVKKPHR.[Y]	1xTMTpro [K]; 1xDimethyl [K10(99.6)]	2	99.6	Q5TEC6	Histone H3-7 OS=Homo sapiens OX=9606 GN=H3-7 PE=1 SV=1_x000D_ Histone H3.1t OS=Homo sapiens OX=9606 GN=H3-4 PE=1 SV=3_x000D_ Histone H3.1 OS=Homo sapiens OX=9606 GN=H3C1 PE=1 SV=2_x000D_ Histone H3.2 OS=Homo sapiens OX=9606 GN=H3C15 PE=1 SV=3	9	40	47.8	52.2	52.7	56.3	45.5	41.5	55.5	45.9	48	78.8	40.7	54	0.0150922	0.0200077	0.020342	0.0202176	0.0193091	0.0199356	0.0168478	0.0202747	0.00518812	0.0118687	0.00600844	0.00719147	0.000113535	0.000433883	0.994209	0.000265927	0.000236587	Trypsin_lysc_C
Q9BVC5-K218-m2	[K].EEAEAMNNLKPPQAK.[R]	1xDeamidated [Q13]; 1xTMTpro [K15]; 1xTMTpro [N-Term]; 1xDimethyl [K10(100)]	2	100	Q9BVC5	Ashwin OS=Homo sapiens OX=9606 GN=C2orf49 PE=1 SV=1	4	19	917.4	947.2	885.7	879.8	1032.5	790.2	1007.2	921.3	1075.2	1673.6	1351.9	1109.9	0.587625	0.579079	0.557009	0.566845	0.600081	0.555579	0.608102	0.604567	0.746252	0.787799	0.780994	0.765132	2.61e-07	3.92e-06	0.371979	4.39e-07	1.06e-06	Trypsin_lysc_C
Q9HC35-K398-m2	[K].ADSGVHLCIIDDSNEHMLTVWDWQK.[K]	1xCarbamidomethyl [C8]; 2xDeamidated [N14; Q24]; 1xTMTpro [N-Term]; 1xDimethyl [K25(100)]	1	100	Q9HC35	Echinoderm microtubule-associated protein-like 4 OS=Homo sapiens OX=9606 GN=EML4 PE=1 SV=3	18	24	27	26.1	26.9	24.6	38.1	29.5	26.2	30.4	29.4	39.8	32.8	36.1	0.00357801	0.00354533	0.00340196	0.00332972	0.00410879	0.0031716	0.00274999	0.00321584	0.00342574	0.00490353	0.00384728	0.00397945	0.143699	0.187434	0.90127	0.274988	0.147373	Trypsin_lysc_C
Q9P2B7-K153-m2	[K].SAKPSTNVK.[K]	1xTMTpro [K9]; 1xTMTpro [N-Term]; 1xDimethyl [K3(100)]	2	100	Q9P2B7	Cilia- and flagella-associated protein 97 OS=Homo sapiens OX=9606 GN=CFAP97 PE=1 SV=2	3	6	53.9	56	48.6	53	70.8	64.7	62	61.4	136	173.8	151.8	119.7	0.104215	0.0902789	0.0795157	0.0906138	0.114065	0.102764	0.118888	0.113201	0.263413	0.294776	0.193425	0.220361	4.36e-05	0.000193771	0.533241	5.99e-05	0.000192032	Trypsin_lysc_C
Q9UBL3-K515-m2	[K].FKSYLYFEEKDFVDKAEK.[S]	3xTMTpro [K10; K15; K18]; 1xDimethyl [K2(100)]	1	100	Q9UBL3	Set1/Ash2 histone methyltransferase complex subunit ASH2 OS=Homo sapiens OX=9606 GN=ASH2L PE=1 SV=1	16	27	244.5	270.9	322.3	305.7	439.7	418.5	432.8	427.6	390.4	371.7	386.7	360.4	0.129984	0.136309	0.153454	0.156785	0.150412	0.143726	0.152658	0.151928	0.140104	0.127908	0.126895	0.131336	0.0409033	0.0637454	0.64686	0.152205	0.0374142	Trypsin_lysc_C
Q9UJ68-K176-m2	[K].QMEAALSSKENYQK.[V]	1xOxidation [M2]; 1xTMTpro [K14]; 1xTMTpro [N-Term]; 1xDimethyl [K9(100)]	2	100	Q9UJ68	Mitochondrial peptide methionine sulfoxide reductase OS=Homo sapiens OX=9606 GN=MSRA PE=1 SV=1	2	9	208.8	194.5	203.7	180.7	373.5	321.8	385.4	392.5	901	937.2	914.8	960.1	0.385382	0.357405	0.387189	0.367575	0.333036	0.309037	0.358712	0.359828	0.67289	0.638637	0.656948	0.682956	4.15e-09	1.66e-07	0.0842035	1.57e-08	5.29e-09	Trypsin_lysc_C
P11142-K88-m2	[R].RFDDAVVQSDMKHWPFMVVNDAGRPK.[V]	1xDeamidated [Q8]; 1xTMTpro [K26]; 1xTMTpro [N-Term]; 1xMethyl [R/K]; 1xDimethyl [K12(99.6)]	1	99.6	P11142	Heat shock cognate 71 kDa protein OS=Homo sapiens OX=9606 GN=HSPA8 PE=1 SV=1	71	73	117.3	113.5	141.8	103.4	80	60	63.7	81.5	81.9	52	67.9	75.5	0.00077899	0.000754531	0.00109942	0.000710636	0.000890011	0.000688563	0.000695651	0.000915246	0.000870369	0.000480058	0.000729594	0.000835845	0.649415	0.67765	0.939178	0.63038	0.823002	Trypsin_lysc_C
O60870-K135-m3	[K].VDETPKGWYIQYIDRDPETIRR.[Q]	1xTMTpro [N-Term]; 1xTrimethyl [K6(100)]	1	100	O60870	DNA/RNA-binding protein KIN17 OS=Homo sapiens OX=9606 GN=KIN PE=1 SV=2	7	23	89.3	78.2	82.1	74.7	78.1	68.7	72.4	75.2	60.8	37	63.4	45.1	0.10464	0.0951917	0.0956542	0.0876863	0.102615	0.110397	0.0964819	0.105234	0.107801	0.0585165	0.112671	0.0891833	0.559673	0.594343	0.747436	0.934711	0.543132	Trypsin_lysc_C
P04406-K66-m3	[K].AENGKLVINGNPITIFQERDPSK.[I]	1xDeamidated [N3]; 1xTMTpro [K23]; 1xTMTpro [N-Term]; 1xTrimethyl [K5(100)]	1	100	P04406	Glyceraldehyde-3-phosphate dehydrogenase OS=Homo sapiens OX=9606 GN=GAPDH PE=1 SV=3	40	95	216.6	212.6	257.3	224.7	232.8	167.9	155	180.6	181.1	169.8	163.7	168.8	0.00173091	0.00175119	0.00201827	0.00185615	0.00181639	0.00129005	0.00132743	0.00138271	0.00146849	0.00131073	0.00130774	0.00129405	0.00579413	0.0114032	0.0242617	0.00605707	0.641333	Trypsin_lysc_C
P05141-K52-m3	[K].QITADKQYKGIIDCVVR.[I]	1xCarbamidomethyl [C14]; 1xTMTpro [K6]; 1xTMTpro [N-Term]; 1xTrimethyl [K9(100)]	6	100	P05141	ADP/ATP translocase 2 OS=Homo sapiens OX=9606 GN=SLC25A5 PE=1 SV=7	24	59	3780	3711.2	3382.7	3630.5	2375.3	2732.8	2415.3	2404.5	3006.5	1308.7	2808.7	3017.1	0.376892	0.376772	0.344555	0.371255	0.330813	0.362176	0.329325	0.34727	0.35449	0.238783	0.340193	0.350467	0.214033	0.264783	0.576929	0.189723	0.662957	Trypsin_lysc_C
P05141-K52-m3	[K].QYKGIIDCVVR.[I]	1xCarbamidomethyl [C8]; 1xTMTpro [N-Term]; 1xTrimethyl [K3(100)]	2	100	P05141	ADP/ATP translocase 2 OS=Homo sapiens OX=9606 GN=SLC25A5 PE=1 SV=7_x000D_ ADP/ATP translocase 1 OS=Homo sapiens OX=9606 GN=SLC25A4 PE=1 SV=4	24	59	1144.4	1152.6	957.1	980.3	815	846.8	853.4	796.7	1559.7	1028.2	1839.2	1613.7	0.114105	0.117015	0.0974882	0.100245	0.113507	0.112226	0.116361	0.115064	0.183901	0.187604	0.222766	0.187448	4.07e-06	3.06e-05	0.693623	7.05e-06	1.41e-05	Trypsin_lysc_C
P05141-K52-m3	[K].QYKGIIDCVVRIPK.[E]	1xCarbamidomethyl [C8]; 1xTMTpro [K14]; 1xTMTpro [N-Term]; 1xTrimethyl [K3(100)]	3	100	P05141	ADP/ATP translocase 2 OS=Homo sapiens OX=9606 GN=SLC25A5 PE=1 SV=7_x000D_ ADP/ATP translocase 1 OS=Homo sapiens OX=9606 GN=SLC25A4 PE=1 SV=4	24	59	153.4	136.3	191.5	160.5	200.4	191.8	199.7	188.3	216.7	58.9	135	173.3	0.015295	0.0138376	0.0195058	0.0164127	0.0279101	0.0254191	0.027229	0.0271953	0.0255506	0.0107468	0.0163513	0.0201306	0.00852713	0.0152725	0.00963972	0.769987	0.0280221	Trypsin_lysc_C
P06748-K32-m3	[K].ADKDYHFKVDNDENEHQLSLR.[T]	1xDeamidated [N11]; 1xTMTpro [K8]; 1xTMTpro [N-Term]; 1xTrimethyl [K8(99.2)]	2	99.2	P06748	Nucleophosmin OS=Homo sapiens OX=9606 GN=NPM1 PE=1 SV=2	38	65	385.5	445.4	448.9	435.5	622.1	611.3	395.9	382.4	299.5	216.2	371.2	290.7	0.00422637	0.00503386	0.00528363	0.00435771	0.007915	0.00657743	0.00478596	0.00420172	0.00638587	0.00456323	0.00754226	0.00681532	0.233411	0.280093	0.437112	0.224134	0.866996	Trypsin_lysc_C
P07954-K131-m3	[K].AADEVAEGKLNDHFPLVVWQTGSGTQTNMNVNEVISNR.[A]	1xDeamidated [N11]; 1xOxidation [M29]; 1xTMTpro [N-Term]; 1xTrimethyl [K9(100)]	1	100	P07954	Fumarate hydratase, mitochondrial OS=Homo sapiens OX=9606 GN=FH PE=1 SV=3	19	38	32.3	28.6	41.4	42.5	30.3	18.9	28.7	23.8	30.3	36.9	19.5	28	0.00180874	0.0016563	0.00238998	0.00244343	0.00191821	0.00118327	0.00199599	0.00146927	0.0018418	0.00233943	0.00113197	0.00158514	0.365522	0.41727	0.374038	0.513076	0.960526	Trypsin_lysc_C
P09651-K161-m3	[R].GFAFVTFDDHDSVDKIVIQK.[Y]	1xDeamidated [Q19]; 1xTMTpro [K20]; 1xTMTpro [N-Term]; 1xTrimethyl [K15(99.1)]	1	99.1	P09651	Heterogeneous nuclear ribonucleoprotein A1 OS=Homo sapiens OX=9606 GN=HNRNPA1 PE=1 SV=5	36	77	88.4	87.6	116.1	87.6	90.8	87.6	113	95.4	157.2	162.6	145.4	128.5	0.00221654	0.00210283	0.00290776	0.00216854	0.00215354	0.00189762	0.00277825	0.00213252	0.00484805	0.00453711	0.00372018	0.00392107	0.000144728	0.000526284	0.93333	0.000393829	0.000260499	Trypsin_lysc_C
P09651-K78-m3	[R].GFGFVTYATVEEVDAAMNARPHKVDGR.[V]	1xDeamidated [N18]; 1xTMTpro [N-Term]; 1xTrimethyl [K23(100)]	3	100	P09651	Heterogeneous nuclear ribonucleoprotein A1 OS=Homo sapiens OX=9606 GN=HNRNPA1 PE=1 SV=5	36	77	101.6	95.6	105.5	95.9	117	88.5	111.5	106.6	88.7	101	73.5	74.7	0.00254752	0.00229487	0.00264228	0.002374	0.00277493	0.00191712	0.00274137	0.00238287	0.00273551	0.00281825	0.00188056	0.00227941	0.988949	0.988949	0.999009	0.988481	0.994211	Trypsin_lysc_C
P09936-K131-m3	[R].AKCFEKNEAIQAAHDAVAQEGQCR.[V]	2xCarbamidomethyl [C3; C23]; 1xDeamidated [N7]; 1xTMTpro [K6]; 1xTMTpro [N-Term]; 1xTrimethyl [K2(100)]	1	100	P09936	Ubiquitin carboxyl-terminal hydrolase isozyme L1 OS=Homo sapiens OX=9606 GN=UCHL1 PE=1 SV=2	20	95	154.5	150.4	170.2	158.9	183.6	151.7	183.8	149.3	335.3	232.9	309	337.4	0.00901811	0.00922411	0.00969166	0.00995171	0.00849163	0.0073341	0.00876574	0.00758026	0.00891836	0.00818957	0.00941826	0.00937248	0.0187076	0.0320701	0.016128	0.469077	0.107478	Trypsin_lysc_C
P0DP25-K116-m3	[R].HVMTNLGEKLTDEEVDEMIR.[E]	1xOxidation [M]; 1xTMTpro [N-Term]; 1xTrimethyl [K9(100)]	9	100	P0DP25	Calmodulin-3 OS=Homo sapiens OX=9606 GN=CALM3 PE=1 SV=1	15	90	374	348.8	360.8	349	481.6	402.3	472.5	503.7	840.4	1023.9	980	852.1	0.0388003	0.0366826	0.0372312	0.0376069	0.0282159	0.0267998	0.0299433	0.0342872	0.0321902	0.0297499	0.0433845	0.0300404	0.078723	0.108584	0.066043	0.451689	0.402284	Trypsin_lysc_C
P0DP25-K116-m3	[R].HVMTNLGEKLTDEEVDEMIR.[E]	2xOxidation [M3; M18]; 1xTMTpro [N-Term]; 1xTrimethyl [K9(100)]	4	100	P0DP25	Calmodulin-3 OS=Homo sapiens OX=9606 GN=CALM3 PE=1 SV=1	15	90	582	593.5	531.2	541.8	693.1	425.7	550.3	543.5	1025.7	1237.7	1208.4	1047.7	0.0603791	0.0624172	0.0548149	0.0583824	0.0406072	0.0283586	0.0348737	0.0369964	0.0392879	0.035962	0.0534958	0.0369362	0.000772978	0.00220851	0.000747894	0.00563014	0.338351	Trypsin_lysc_C
P11021-K585-m3	[K].LGGKLSSEDKETMEK.[A]	2xTMTpro [K10; K15]; 1xTMTpro [N-Term]; 1xTrimethyl [K4(99.9)]	1	99.9	P11021	Endoplasmic reticulum chaperone BiP OS=Homo sapiens OX=9606 GN=HSPA5 PE=1 SV=2	58	65	481.8	420.1	477.8	432.7	396	367.1	385.9	409.5	263.9	282	272.8	264.5	0.0105007	0.00947911	0.0104079	0.0095729	0.00881267	0.0086387	0.00888483	0.00966933	0.00557505	0.00609797	0.00545822	0.00536724	6.08e-07	7.01e-06	0.0303904	6.57e-07	5.77e-06	Trypsin_lysc_C
P11117-K279-m3	[K].NLTLMATTSQLPK.[L]	1xDeamidated [Q10]; 1xOxidation [M5]; 1xTMTpro [N-Term]; 1xTrimethyl [K13(100)]	1	100	P11117	Lysosomal acid phosphatase OS=Homo sapiens OX=9606 GN=ACP2 PE=1 SV=3	8	19	373.2	373.9	420.9	381.3	284.8	273.3	322.1	323.1	245.6	307.4	254.6	252.8	0.362471	0.360559	0.370772	0.374117	0.201671	0.198778	0.221756	0.231348	0.100475	0.125541	0.0992283	0.105232	8.31e-10	6.04e-08	6.44e-08	1.31e-09	1.61e-06	Trypsin_lysc_C
P11142-K561-m3	[K].LQGKINDEDKQK.[I]	2xTMTpro [K10; K12]; 1xTMTpro [N-Term]; 1xTrimethyl [K4(100)]	4	100	P11142	Heat shock cognate 71 kDa protein OS=Homo sapiens OX=9606 GN=HSPA8 PE=1 SV=1	71	73	3585.1	3830.6	2446.3	3260.6	2250.9	1890	2208.3	2339.8	3196.8	4863.5	2621.7	3377.2	0.0238087	0.0254652	0.0189669	0.0224091	0.0250416	0.0216897	0.0241163	0.026276	0.0339731	0.0448993	0.0281705	0.0373883	0.00413655	0.00923449	0.868035	0.00550344	0.0117122	Trypsin_lysc_C
P12236-K52-m3	[K].QIAADKQYKGIVDCIVR.[I]	1xCarbamidomethyl [C14]; 1xTMTpro [K6]; 1xTMTpro [N-Term]; 1xTrimethyl [K9(100)]	5	100	P12236	ADP/ATP translocase 3 OS=Homo sapiens OX=9606 GN=SLC25A6 PE=1 SV=4	25	67	2440.8	2379.1	2298.5	2222	1600.7	1712.5	1529.4	1511.9	2151.6	875.8	2085	2150.9	0.0658583	0.0671924	0.06919	0.0646404	0.0619325	0.0641814	0.0581598	0.0612286	0.0662035	0.0316736	0.0656654	0.0638308	0.404495	0.442194	0.732352	0.374211	0.797535	Trypsin_lysc_C
P12277-K223-m3	[R].GIWHNDNKTFLVWVNEEDHLR.[V]	2xDeamidated [N5; N7]; 1xTMTpro [N-Term]; 1xTrimethyl [K8(100)]	1	100	P12277	Creatine kinase B-type OS=Homo sapiens OX=9606 GN=CKB PE=1 SV=1	35	82	62.4	55	70.7	55.6	82.3	50.3	67.7	58.8	65.6	61.8	42.8	70.3	0.00289234	0.0026794	0.00321527	0.00275731	0.00222431	0.00122023	0.00221276	0.00142902	0.00187946	0.00198143	0.00111392	0.00167713	0.00334732	0.00782647	0.00856314	0.00488493	0.922567	Trypsin_lysc_C
P13639-K525-m3	[R].VAVEAKNPADLPKLVEGLKR.[L]	2xTMTpro [K6; K13]; 1xTMTpro [N-Term]; 1xTrimethyl [K19(98.6)]	2	98.6	P13639	Elongation factor 2 OS=Homo sapiens OX=9606 GN=EEF2 PE=1 SV=4	67	69	512.9	377.4	996.1	778.6	489.3	530	504.4	533	160.2	128.5	128.6	127.6	0.00525324	0.00371879	0.0115806	0.00785088	0.00881244	0.00913099	0.00857325	0.0090919	0.00406963	0.0036135	0.0031784	0.00335988	0.0127045	0.0224197	0.444654	0.078441	0.0110162	Trypsin_lysc_C
P13995-K152-m3	[R].ICNAVSPDKDVDGFHVINVGR.[M]	1xCarbamidomethyl [C2]; 1xDeamidated [N3]; 1xTMTpro [N-Term]; 1xTrimethyl [K9(100)]	1	100	P13995	Bifunctional methylenetetrahydrofolate dehydrogenase/cyclohydrolase, mitochondrial OS=Homo sapiens OX=9606 GN=MTHFD2 PE=1 SV=2	17	40	21.4	19.7	24.9	22.4	16.6	9.6	15.5	13.2	19.7	18.2	14.9	19.5	0.00229986	0.00210781	0.00268131	0.00228285	0.00518054	0.0030483	0.00418534	0.00409011	0.00687801	0.00544959	0.00537945	0.00667397	0.000114851	0.000433883	0.0135745	8.38e-05	0.0076925	Trypsin_lysc_C
P14866-K97-m3	[K].TDNAGDQHGGGGGGGGGAGAAGGGGGGENYDDPHKTPASPVVHIR.[G]	1xDeamidated [N29]; 1xTMTpro [N-Term]; 1xTrimethyl [K35(100)]	1	100	P14866	Heterogeneous nuclear ribonucleoprotein L OS=Homo sapiens OX=9606 GN=HNRNPL PE=1 SV=2	29	60	34.6	32.7	41.5	28	55	41.6	43	41.1	64.4	105.8	74.8	62.8	0.00129143	0.00122318	0.00145932	0.00103607	0.00146314	0.00109083	0.00124235	0.00112463	0.00198059	0.00364076	0.00215635	0.00210451	0.00717134	0.0136597	0.997568	0.0135449	0.0122485	Trypsin_lysc_C
P20674-K62-m3	[R].WVTYFNKPDIDAWELRK.[G]	1xDeamidated [N6]; 1xTMTpro [K17]; 1xTMTpro [N-Term]; 1xTrimethyl [K7(100)]	1	100	P20674	Cytochrome c oxidase subunit 5A, mitochondrial OS=Homo sapiens OX=9606 GN=COX5A PE=1 SV=2	8	31	195.8	183.5	218.2	199.9	174.1	120.8	136.5	135.2	168.9	119.9	161.9	185.9	0.0206867	0.0202633	0.0227783	0.0212107	0.0193322	0.0136108	0.0151012	0.0161371	0.0165242	0.0130354	0.017593	0.0176682	0.00752588	0.0139351	0.0123726	0.0147053	0.99288	Trypsin_lysc_C
P23327-K112-m3	[R].SQDHKVGDEGVSGEEVFAEHGGQAR.[G]	1xDeamidated [Q2]; 1xTMTpro [N-Term]; 1xTrimethyl [K5(100)]	1	100	P23327	Sarcoplasmic reticulum histidine-rich calcium-binding protein OS=Homo sapiens OX=9606 GN=HRC PE=1 SV=1	5	11	12.3	12.2	9.8	8.8	30.3	22.9	29.5	25.8	27.2	32.6	29.7	32.9	0.0530859	0.0561178	0.0403624	0.0355699	0.0420191	0.0356032	0.0453916	0.040212	0.0626439	0.0776745	0.0626715	0.0729814	0.00117944	0.00329147	0.580766	0.00546683	0.00132949	Trypsin_lysc_C
P38117-K200-m3	[R].YATLPNIMKAK.[K]	1xOxidation [M8]; 1xTMTpro [K11]; 1xTMTpro [N-Term]; 1xTrimethyl [K9(100)]	1	100	P38117	Electron transfer flavoprotein subunit beta OS=Homo sapiens OX=9606 GN=ETFB PE=1 SV=3	17	54	174.9	176.7	174.7	179.5	500.3	512.1	472.3	457.1	570.3	998	573.6	626.5	0.0180044	0.0187105	0.0185211	0.0194367	0.051213	0.0530223	0.0490151	0.0493639	0.0408068	0.0724617	0.0435027	0.0449107	0.000680616	0.00199205	0.00136801	0.00143871	0.999193	Trypsin_lysc_C
P51858-K180-m3	[K].EAENPEGEEKEAATLEVERPLPMEVEK.[N]	1xDeamidated [N4]; 1xTMTpro [K27]; 1xTMTpro [N-Term]; 1xTrimethyl [K10(100)]	1	100	P51858	Hepatoma-derived growth factor OS=Homo sapiens OX=9606 GN=HDGF PE=1 SV=1	16	59	9.4	7.3	5.6	8.3	12.7	7.3	8	5.8	9.6	19	8.1	12.5	0.0010702	0.000860048	0.000631313	0.000973893	0.000834445	0.000508821	0.000552513	0.000399062	0.000640979	0.00156181	0.000530202	0.000938051	0.270243	0.311819	0.36917	0.986732	0.302027	Trypsin_lysc_C
P51991-K148-m3	[K].IFVGGIKEDTEEYNLRDYFEK.[Y]	1xTMTpro [K7]; 1xTMTpro [N-Term]; 1xTrimethyl [K21(98.5)]	1	98.5	P51991	Heterogeneous nuclear ribonucleoprotein A3 OS=Homo sapiens OX=9606 GN=HNRNPA3 PE=1 SV=2	33	57	15.4	19.2	20.3	18.9	35.8	18.8	22.8	21	23.3	22.6	24.4	16.8	0.000500787	0.000631137	0.000669996	0.000631959	0.000858552	0.00046197	0.000574072	0.000531174	0.000510994	0.000479435	0.000528404	0.00040375	0.244526	0.287678	0.99965	0.299485	0.309626	Trypsin_lysc_C
P55072-K315-m3	[K].REKTHGEVER.[R]	1xTMTpro [N-Term]; 1xTrimethyl [K3(100)]	1	100	P55072	Transitional endoplasmic reticulum ATPase OS=Homo sapiens OX=9606 GN=VCP PE=1 SV=4	65	66	57	67.8	52.4	50.5	86.4	86.5	103.7	83.5	93.4	106.6	119.3	102.2	0.00163432	0.00198757	0.00146198	0.00149009	0.00183629	0.00195231	0.00231339	0.00187001	0.00193319	0.00219453	0.00239818	0.00210965	0.0242527	0.0409905	0.113915	0.0216163	0.553451	Trypsin_lysc_C
P62805-K92-m3	[K].TVTAMDVVYALKR.[Q]	1xOxidation [M5]; 1xTMTpro [N-Term]; 1xTrimethyl [K12(99.7)]; 1xMethyl [R13(100)]	9	99.7	P62805	Histone H4 OS=Homo sapiens OX=9606 GN=H4C1 PE=1 SV=2	17	65	472.2	556.7	568	551.3	493.4	471.8	607.7	506	2960	1955.8	2855.6	2346.1	0.0106123	0.0103876	0.0129493	0.0113169	0.0146777	0.0126015	0.0153285	0.017768	0.0293571	0.0245718	0.0405587	0.0264012	0.000408684	0.00135422	0.470058	0.000458768	0.00219548	Trypsin_lysc_C
P63313-K26-m3	[K].TETQEKNTLPTKETIEQEKR.[S]	2xTMTpro [K12; K19]; 1xTMTpro [N-Term]; 1xTrimethyl [K6(100)]	1	100	P63313	Thymosin beta-10 OS=Homo sapiens OX=9606 GN=TMSB10 PE=1 SV=2	10	61	40.8	51.3	48.2	48.2	87.3	36.4	70.2	61.1	92.4	97.8	71.2	77.2	0.00752504	0.0107563	0.00847428	0.00932392	0.00809082	0.00327265	0.00643004	0.00496344	0.00701616	0.00726247	0.00499369	0.00576227	0.0307889	0.0492622	0.0345036	0.0772931	0.864631	Trypsin_lysc_C
P68104-K165-m3	[K].MDSTEPPYSQKR.[Y]	1xTMTpro [N-Term]; 1xTrimethyl [K11(100)]	1	100	P68104	Elongation factor 1-alpha 1 OS=Homo sapiens OX=9606 GN=EEF1A1 PE=1 SV=1	48	81	130.5	130.8	119.1	114.1	262.5	197.8	216.2	209.6	289.6	286.4	370.3	307.7	0.00122627	0.00115153	0.00146784	0.0010565	0.00474005	0.00305849	0.00349926	0.00334352	0.00500377	0.00497923	0.00623941	0.00542841	7.67e-06	4.6e-05	0.000422798	5.69e-06	0.00406905	Trypsin_lysc_C
P68104-K318-m3	[K].NVSVKDVR.[R]	1xTMTpro [N-Term]; 1xTrimethyl [K5(100)]	5	100	P68104	Elongation factor 1-alpha 1 OS=Homo sapiens OX=9606 GN=EEF1A1 PE=1 SV=1	48	81	3471.5	3413.4	3205.6	3496.9	2098.2	2253.3	2186.9	2263	1750.2	1836.7	1766.7	1598.9	0.0326205	0.0300507	0.0395072	0.0323794	0.0378879	0.0348417	0.0353956	0.0360991	0.0302403	0.0319321	0.0297682	0.0282076	0.0300535	0.0487353	0.430225	0.183955	0.02503	Trypsin_lysc_C
P68104-K79-m3	[R].ERGITIDISLWKFETSK.[Y]	1xTMTpro [K17]; 1xTMTpro [N-Term]; 1xTrimethyl [K12(100)]	2	100	P68104	Elongation factor 1-alpha 1 OS=Homo sapiens OX=9606 GN=EEF1A1 PE=1 SV=1	48	81	287	242.7	258.3	238.4	175.2	167.5	176.9	150.5	109.1	82	102.4	100.7	0.00269684	0.00213667	0.0031834	0.00220746	0.00316365	0.00258997	0.00286318	0.00240076	0.00188505	0.00142562	0.0017254	0.00177654	0.005682	0.0114032	0.722922	0.0206032	0.0063604	Trypsin_lysc_C
P68104-K79-m3	[R].GITIDISLWKFETSK.[Y]	1xTMTpro [K15]; 1xTMTpro [N-Term]; 1xTrimethyl [K10(100)]	2	100	P68104	Elongation factor 1-alpha 1 OS=Homo sapiens OX=9606 GN=EEF1A1 PE=1 SV=1	48	81	449.1	432.4	418.6	374.1	294.7	283.6	297.3	271.1	232.9	208.4	280.3	258.1	0.00422004	0.00380674	0.005159	0.00346397	0.0053215	0.00438517	0.00481189	0.00432456	0.00402409	0.00362316	0.00472294	0.00455337	0.383335	0.429909	0.409185	0.984685	0.496471	Trypsin_lysc_C
Q00839-K462-m3	[K].EVLAGRPLFPHVLCHNCAVEFNFGQK.[E]	2xCarbamidomethyl [C14; C17]; 1xDeamidated [N16]; 1xTMTpro [N-Term]; 1xTrimethyl [K26(100)]	2	100	Q00839	Heterogeneous nuclear ribonucleoprotein U OS=Homo sapiens OX=9606 GN=HNRNPU PE=1 SV=6	62	55	48.1	40.6	42.9	37.5	42.1	37.3	51.6	41.7	47.9	39	43.5	47.5	0.000586678	0.000528725	0.000517803	0.000453599	0.000412721	0.000313436	0.000595074	0.000388141	0.000627992	0.000524727	0.000519037	0.000621155	0.0913249	0.123135	0.293347	0.66825	0.0814066	Trypsin_lysc_C
Q00839-K462-m3	[K].EVLAGRPLFPHVLCHNCAVEFNFGQK.[E]	2xCarbamidomethyl [C14; C17]; 2xDeamidated [N22; Q25]; 1xTMTpro [N-Term]; 1xTrimethyl [K26(100)]	1	100	Q00839	Heterogeneous nuclear ribonucleoprotein U OS=Homo sapiens OX=9606 GN=HNRNPU PE=1 SV=6	62	55	19.2	23.9	26	17.6	24.3	16.9	21.8	20.6	28.5	29.3	20.9	20.3	0.000234183	0.000311245	0.00031382	0.000212889	0.000238222	0.000142013	0.000251407	0.000191743	0.000373648	0.000394218	0.000249377	0.000265462	0.066116	0.0955894	0.345671	0.455446	0.0552532	Trypsin_lysc_C
Q02878-K239-m3	[R].HQEGEIFDTEKEKYEITEQR.[K]	1xDeamidated [Q19]; 1xTMTpro [K]; 1xTMTpro [N-Term]; 1xTrimethyl [K13(100)]	2	100	Q02878	60S ribosomal protein L6 OS=Homo sapiens OX=9606 GN=RPL6 PE=1 SV=3	24	47	268.4	271.2	327.4	287	204.3	151.5	171.6	170	117.7	141.7	114.3	108.7	0.00815171	0.00802172	0.0111112	0.00807998	0.00927974	0.00642507	0.00728427	0.00719461	0.00796724	0.00976878	0.00775315	0.00806745	0.368589	0.41727	0.347725	0.866558	0.619228	Trypsin_lysc_C
Q05639-K55-m3	[K].GSFKYAWVLDK.[L]	1xTMTpro [K11]; 1xTMTpro [N-Term]; 1xTrimethyl [K4(100)]	1	100	Q05639	Elongation factor 1-alpha 2 OS=Homo sapiens OX=9606 GN=EEF1A2 PE=1 SV=1_x000D_ Elongation factor 1-alpha 1 OS=Homo sapiens OX=9606 GN=EEF1A1 PE=1 SV=1	21	40	1151.9	1258.8	1072.1	1159	687.9	770.5	738.6	743.7	724.9	698.5	876.3	737.6	5.99948	6.02585	4.60129	4.99784	3.16713	3.94118	3.10336	3.17685	1.58656	1.34249	1.64132	1.55186	4.41e-06	3.11e-05	0.00049147	3.16e-06	0.00120308	Trypsin_lysc_C
Q12965-K872-m3	[K].QLPLKFSNTLELK.[L]	1xDeamidated [N8]; 1xTMTpro [K13]; 1xTMTpro [N-Term]; 1xTrimethyl [K5(100)]	2	100	Q12965	Unconventional myosin-Ie OS=Homo sapiens OX=9606 GN=MYO1E PE=1 SV=2	6	8	510.9	423.7	437.2	457.2	398	363.6	478	396.4	522.1	632	460.7	436.2	0.555386	0.509132	0.525039	0.534362	0.444941	0.438389	0.491264	0.45816	0.645125	0.712434	0.635799	0.616624	2.39e-05	0.000118233	0.0178965	0.000707778	1.87e-05	Trypsin_lysc_C
Q12972-K105-m3	[R].LEPHKPQQIPIDSTVSFGASTR.[A]	2xDeamidated [Q7; Q8]; 1xTMTpro [N-Term]; 1xTrimethyl [K5(100)]	1	100	Q12972	Nuclear inhibitor of protein phosphatase 1 OS=Homo sapiens OX=9606 GN=PPP1R8 PE=1 SV=2	7	30	89.8	94.5	90.9	94.3	128.3	105.2	108.7	100.4	99.5	105.3	103	97.2	0.0454568	0.0480598	0.0418624	0.0455908	0.0514744	0.0406162	0.0443963	0.0402034	0.0567145	0.0657714	0.0584132	0.0616517	0.000445046	0.00140541	0.927224	0.00120165	0.000747667	Trypsin_lysc_C
Q13509-K103-m3	[R].SGAFGHLFRPDNFIFGQSGAGNNWAK.[G]	1xDeamidated [N/Q]; 1xTMTpro [N-Term]; 1xTrimethyl [K26(100)]	2	100	Q13509	Tubulin beta-3 chain OS=Homo sapiens OX=9606 GN=TUBB3 PE=1 SV=2	33	84	4	5.8	11	7.6	24.4	18.1	18.9	21.1	48.5	30.1	57.5	53.9	0.000354723	0.000547376	0.000902283	0.000677211	0.000866597	0.000659217	0.000699534	0.000784926	0.000788447	0.0005759	0.000948361	0.000784926	0.410818	0.444128	0.530731	0.431924	0.981587	Trypsin_lysc_C
Q13885-K19-m3	[R].EIVHIQAGQCGNQIGAK.[F]	1xCarbamidomethyl [C10]; 1xDeamidated [Q13]; 1xTMTpro [N-Term]; 1xTrimethyl [K17(100)]	2	100	Q13885	Tubulin beta-2A chain OS=Homo sapiens OX=9606 GN=TUBB2A PE=1 SV=1_x000D_ Tubulin beta-3 chain OS=Homo sapiens OX=9606 GN=TUBB3 PE=1 SV=2_x000D_ Tubulin beta-4A chain OS=Homo sapiens OX=9606 GN=TUBB4A PE=1 SV=2_x000D_ Tubulin beta chain OS=Homo sapiens OX=9606 GN=TUBB PE=1 SV=2_x000D_ Tubulin beta-4B chain OS=Homo sapiens OX=9606 GN=TUBB4B PE=1 SV=1_x000D_ Tubulin beta-2B chain OS=Homo sapiens OX=…	35	85	145.8	123.8	149.8	142.3	148.4	114.5	175.2	148.4	190.1	197.5	174.6	219.5	0.0366267	0.0326942	0.0341681	0.0353216	0.0233355	0.0185101	0.0283895	0.0245899	0.0140827	0.0150989	0.0122911	0.0150284	6.16e-06	3.89e-05	0.000630152	4.43e-06	0.001659	Trypsin_lysc_C
Q14204-K235-m3	[K].VTDFGDKVEDPTFLNQLQSGVNR.[W]	1xDeamidated [N15]; 1xTMTpro [N-Term]; 1xTrimethyl [K7(100)]	1	100	Q14204	Cytoplasmic dynein 1 heavy chain 1 OS=Homo sapiens OX=9606 GN=DYNC1H1 PE=1 SV=5	247	51	8.4	5.7	14.4	15.1	18.7	7.3	14.4	9.6	16.5	23.7	19.9	16.1	0.000112138	8.03e-05	0.00018967	0.000214367	0.000170328	7.05e-05	0.000138418	9.3e-05	7.84e-05	0.000106011	0.000101664	7.19e-05	0.2376	0.282297	0.619519	0.211584	0.664699	Trypsin_lysc_C
Q15393-K936-m3	[K].LVNNGEKLEFLHKTPVEEVPAAIAPFQGR.[V]	1xDeamidated [N4]; 1xTMTpro [K13]; 1xTMTpro [N-Term]; 1xTrimethyl [K7(100)]	1	100	Q15393	Splicing factor 3B subunit 3 OS=Homo sapiens OX=9606 GN=SF3B3 PE=1 SV=4	50	38	136.6	141.2	186.7	162.3	159.6	149.2	163.6	146.9	101.8	132.2	95.4	106.2	0.00579769	0.00617192	0.00764278	0.00703505	0.00649792	0.00606758	0.00670195	0.00606629	0.00481836	0.00643459	0.00438256	0.00549047	0.0600038	0.0878105	0.804183	0.0598983	0.15836	Trypsin_lysc_C
Q15424-K231-m3	[K].SEPVKEESSELEQPFAQDTSSVGPDRK.[L]	1xTMTpro [K27]; 1xTMTpro [N-Term]; 1xTrimethyl [K5(100)]	1	100	Q15424	Scaffold attachment factor B1 OS=Homo sapiens OX=9606 GN=SAFB PE=1 SV=4_x000D_ Scaffold attachment factor B2 OS=Homo sapiens OX=9606 GN=SAFB2 PE=1 SV=1	37	34	47.6	35.5	32.2	40.7	49.4	18.2	41.6	34.7	38.3	56.2	41.8	28.5	0.00583648	0.00437386	0.00403529	0.00519265	0.00472447	0.00189337	0.00416775	0.00361896	0.00475469	0.00653496	0.00488135	0.00395158	0.167613	0.216274	0.261553	0.971485	0.189293	Trypsin_lysc_C
Q15424-K231-m3	[K].SEPVKEESSELEQPFAQDTSSVGPDRK.[L]	1xDeamidated [Q13]; 1xTMTpro [K27]; 1xTMTpro [N-Term]; 1xTrimethyl [K5(100)]	1	100	Q15424	Scaffold attachment factor B1 OS=Homo sapiens OX=9606 GN=SAFB PE=1 SV=4_x000D_ Scaffold attachment factor B2 OS=Homo sapiens OX=9606 GN=SAFB2 PE=1 SV=1	37	34	54.2	45.8	50.5	52.1	59.4	29.9	45.8	50.9	40.6	47	47.5	41.2	0.00664574	0.0056429	0.00632864	0.0066471	0.00568084	0.00311053	0.00458854	0.0053085	0.00504022	0.00546518	0.00554699	0.00571246	0.0332152	0.0524451	0.026971	0.258392	0.339426	Trypsin_lysc_C
Q2M389-K474-m3	[K].TSVKALCRLVELLK.[A]	1xCarbamidomethyl [C7]; 1xTMTpro [K14]; 1xTrimethyl [K4(99.1)]	1	99.1	Q2M389	WASH complex subunit 4 OS=Homo sapiens OX=9606 GN=WASHC4 PE=1 SV=2	7	8	236.3	180.7	214.6	187.2	72.9	67	81.1	72.9	61	65.4	54.6	55.1	0.223981	0.17325	0.195571	0.183601	0.07274	0.0712918	0.080297	0.0690014	0.0512476	0.0544048	0.0431041	0.0452195	1.82e-07	3.12e-06	1.17e-06	2.4e-07	0.063415	Trypsin_lysc_C
Q3ZCQ8-K312-m3	[R].TVLEHYALEDDPLAAFKQR.[Q]	1xTMTpro [N-Term]; 1xTrimethyl [K17(98.7)]	2	98.7	Q3ZCQ8	Mitochondrial import inner membrane translocase subunit TIM50 OS=Homo sapiens OX=9606 GN=TIMM50 PE=1 SV=2	15	37	67.9	77.4	69.4	63	53.8	46.9	57.1	49.9	48.2	35.4	48.6	45.4	0.00677205	0.00780604	0.00661671	0.00618763	0.00645967	0.00563715	0.00663152	0.00602766	0.00761093	0.00574685	0.00849398	0.00748878	0.192243	0.240304	0.515594	0.683466	0.17059	Trypsin_lysc_C
Q5PSV4-K90-m3	[R].LSQVDAKLQEVIAGK.[A]	2xDeamidated [Q3; Q9]; 1xTMTpro [K15]; 1xTrimethyl [K7(100)]	1	100	Q5PSV4	Breast cancer metastasis-suppressor 1-like protein OS=Homo sapiens OX=9606 GN=BRMS1L PE=1 SV=2	5	16	289.4	287.7	278.1	277.7	554.9	268.9	407.4	357	376.9	631.6	506.5	380.3	0.339512	0.344716	0.312367	0.322757	0.468586	0.284219	0.352788	0.335779	0.375773	0.470711	0.467898	0.389173	0.085356	0.116395	0.715005	0.0781873	0.254047	Trypsin_lysc_C
Q6P2Q9-K1425-m3	[R].INTLFQKDR.[H]	1xTMTpro [N-Term]; 1xTrimethyl [K7(100)]	5	100	Q6P2Q9	Pre-mRNA-processing-splicing factor 8 OS=Homo sapiens OX=9606 GN=PRPF8 PE=1 SV=2	89	36	1466.7	1379.9	1566.2	1480.6	1315.2	1354.7	1294.9	1307.6	1352.6	1302	1306.3	1185.9	0.0356761	0.0343294	0.0361658	0.0361505	0.0345744	0.0343758	0.0333291	0.033684	0.0391443	0.040925	0.0368544	0.0364639	0.00415552	0.00923449	0.268193	0.0418888	0.00343132	Trypsin_lysc_C
Q86V81-K86-m3	[K].QLPDKWQHDLFDSGFGGGAGVETGGK.[L]	1xDeamidated [Q7]; 1xTMTpro [K26]; 1xTMTpro [N-Term]; 1xTrimethyl [K5(100)]	1	100	Q86V81	THO complex subunit 4 OS=Homo sapiens OX=9606 GN=ALYREF PE=1 SV=3	10	56	309.3	337.8	306.8	311.4	376.3	252.8	307.6	297.1	277.7	268.4	301.6	240.5	0.0636079	0.0706724	0.063151	0.064003	0.0672673	0.0473506	0.0579088	0.0558112	0.0576057	0.059076	0.0631888	0.0575373	0.134139	0.176887	0.12888	0.302145	0.82531	Trypsin_lysc_C
Q86VP1-K551-m3	[K].AKCNKYADELAK.[M]	1xCarbamidomethyl [C3]; 1xDeamidated [N4]; TMTpro [K]; 1xTMTpro [N-Term]; 1xTrimethyl [K2(100)]	3	100	Q86VP1	Tax1-binding protein 1 OS=Homo sapiens OX=9606 GN=TAX1BP1 PE=1 SV=2	6	9	129.2	197.5	115.2	129.6	164.2	122.3	168.6	153.3	202.8	388.5	302.9	290.8	0.214333	0.290228	0.202425	0.218623	0.215882	0.188676	0.238001	0.219722	0.390225	0.575726	0.489733	0.510982	4.83e-05	0.000206905	0.901619	0.000139267	8.79e-05	Trypsin_lysc_C
Q8TCD1-K38-m3	[R].IWPKKAIQESNDTNK.[G]	1xTMTpro [K15]; 2xTrimethyl [K4(100); K5(100)]	1	100	Q8TCD1	UPF0729 protein C18orf32 OS=Homo sapiens OX=9606 GN=C18orf32 PE=1 SV=1	3	46	175.3	169	148.2	146.9	230.8	220.2	250.4	243.3	670	721.3	713.1	697.1	0.358413	0.354669	0.308557	0.316322	0.290351	0.297809	0.302928	0.286235	0.406085	0.388715	0.421404	0.418452	2.46e-05	0.000118233	0.0259607	0.000575214	1.99e-05	Trypsin_lysc_C
Q92621-K771-m3	[K].WEVAEVVLEVFYK.[L]	1xTMTpro [N-Term]; 1xTrimethyl [K13(100)]	1	100	Q92621	Nuclear pore complex protein Nup205 OS=Homo sapiens OX=9606 GN=NUP205 PE=1 SV=3	33	17	133.6	146.9	128.5	131.3	108.2	123.1	134.9	132.3	147.5	133.1	135.3	160.2	0.012264	0.0133129	0.0114897	0.0122884	0.0115045	0.0128249	0.0137377	0.0136707	0.015008	0.0140322	0.0137147	0.0174269	0.028289	0.0465024	0.774685	0.0291606	0.0853924	Trypsin_lysc_C
Q96PU8-K141-m3	[R].GKPNWEHLNEDLHVLITVEDAQNRAEIK.[L]	1xDeamidated [N4]; 1xTMTpro [K28]; 1xTMTpro [N-Term]; 1xTrimethyl [K2(100)]	1	100	Q96PU8	Protein quaking OS=Homo sapiens OX=9606 GN=QKI PE=1 SV=1	7	28	97.1	91.3	114.8	100.9	48.4	32.3	42.4	35.6	24.2	31.8	25.3	24.9	0.012016	0.00939774	0.0221263	0.0111369	0.0195769	0.0108429	0.0123191	0.0120128	0.0238989	0.0284946	0.0259381	0.0253874	0.00336975	0.00782647	0.999978	0.00633867	0.00639758	Trypsin_lysc_C
Q9BUT1-K42-m3	[K].VIATDINESKLQELEKYPGIQTR.[V]	1xDeamidated [N7]; 1xTMTpro [K16]; 1xTMTpro [N-Term]; 1xTrimethyl [K10(100)]	1	100	Q9BUT1	3-hydroxybutyrate dehydrogenase type 2 OS=Homo sapiens OX=9606 GN=BDH2 PE=1 SV=2	9	36	190	174.8	227.4	193.5	452.6	316.4	405.8	355.8	269.9	213	214	244.6	0.0557087	0.0516411	0.0585856	0.0551408	0.049498	0.0345717	0.0545988	0.0410447	0.0513684	0.0468977	0.0381884	0.0455222	0.076495	0.106737	0.100424	0.122039	0.990995	Trypsin_lysc_C
Q9P2B4-K192-m3	[K].ATNKAAEEGQK.[A]	1xDeamidated [N3]; 1xTMTpro [K11]; 1xTMTpro [N-Term]; 1xTrimethyl [K4(100)]	1	100	Q9P2B4	CTTNBP2 N-terminal-like protein OS=Homo sapiens OX=9606 GN=CTTNBP2NL PE=1 SV=2	10	12	148.1	164.2	160.7	164.9	164.9	151.3	195.9	179.9	187.9	248.7	194.2	195.9	0.102343	0.112381	0.108735	0.118855	0.0637492	0.0627098	0.0758949	0.071059	0.0677117	0.0801173	0.0697959	0.0702579	8.37e-06	4.78e-05	1.41e-05	2.93e-05	0.70211	Trypsin_lysc_C
Q9Y5B9-K433-m3	[K].NVGIFLKNEDEEEEEEEKDEAEDLLGR.[G]	1xDeamidated [N8]; 1xTMTpro [K18]; 1xTMTpro [N-Term]; 1xTrimethyl [K7(100)]	1	100	Q9Y5B9	FACT complex subunit SPT16 OS=Homo sapiens OX=9606 GN=SUPT16H PE=1 SV=1	53	46	73.1	63.5	82	63	61.2	66.6	71.6	61	51.4	70.1	47.7	42.5	0.00199404	0.00172497	0.00227079	0.00171586	0.00195308	0.0021362	0.00227431	0.00202639	0.0020029	0.00309541	0.00184167	0.00176541	0.673478	0.696702	0.81912	0.660173	0.957754	Trypsin_lysc_C
Q8TCD1-K39-m3	[R].IWPKKAIQESNDTNK.[G]	1xTMTpro [K15]; 2xTrimethyl [K4(100); K5(100)]	1	100	Q8TCD1	UPF0729 protein C18orf32 OS=Homo sapiens OX=9606 GN=C18orf32 PE=1 SV=1	3	46	175.3	169	148.2	146.9	230.8	220.2	250.4	243.3	670	721.3	713.1	697.1	0.358413	0.354669	0.308557	0.316322	0.290351	0.297809	0.302928	0.286235	0.406085	0.388715	0.421404	0.418452	2.46e-05	0.000118233	0.0259607	0.000575214	1.99e-05	Trypsin_lysc_C
Q02878-K251-m3	[R].HQEGEIFDTEKEKYEITEQRKIDQK.[A]	1xTMTpro [N-Term]; 2xDimethyl [K21(86.9); R/K]; 1xTrimethyl [K25(98.2)]; 4xMethyl [K21(76.8); R/K]	1	98.2	Q02878	60S ribosomal protein L6 OS=Homo sapiens OX=9606 GN=RPL6 PE=1 SV=3	24	47	293.1	268.6	329.3	269.8	209.2	194.9	230.4	245.2	195.1	145.3	148.9	127.6	0.00890189	0.00794482	0.0111757	0.00759574	0.00950231	0.00826565	0.00978028	0.0103772	0.0132065	0.010017	0.0101001	0.00947016	0.252997	0.294754	0.841727	0.238023	0.486998	Trypsin_lysc_C
O75448-K7-m3	[K].VVNLKQAILQAWK.[E]	1xDeamidated [N3]; 1xTMTpro [N-Term]; 1xMethyl [K]; 1xTrimethyl [K5(100)]	1	100	O75448	Mediator of RNA polymerase II transcription subunit 24 OS=Homo sapiens OX=9606 GN=MED24 PE=1 SV=1	4	6	238.8	225.3	246.4	239.9	276.2	260.3	304.4	297.7	297.1	358.1	321.7	318.9	0.254016	0.255994	0.260713	0.265641	0.264028	0.261634	0.294562	0.291977	0.309479	0.387848	0.32374	0.340814	0.00152817	0.00406715	0.48274	0.00156891	0.00848648	Trypsin_lysc_C
P84157-K124-m3	[R].QEEEQDLDGEKGPSSEGPEEEDGEGFSFKYSPGK.[L]	1xTMTpro [N-Term]; 2xDimethyl [K]; 1xTrimethyl [K11(96.2)]	1	96.2	P84157	Matrix-remodeling-associated protein 7 OS=Homo sapiens OX=9606 GN=MXRA7 PE=1 SV=1	5	37	44	53.8	41.8	43.8	74.1	77.1	85.3	76.4	222.6	289.8	247.3	208	0.0819825	0.107193	0.08335	0.0854968	0.110071	0.119018	0.119201	0.108878	0.155079	0.168763	0.159972	0.163381	1.98e-06	1.83e-05	0.0055698	1.62e-06	5.24e-05	Trypsin_lysc_C
Q8IYB5-K179-m3	[R].EKEPEKPAKPLTAEK.[L]	1xTMTpro [K15]; 1xDimethyl [K]; 2xTrimethyl [K2(100); K6(100)]	1	100	Q8IYB5	Stromal membrane-associated protein 1 OS=Homo sapiens OX=9606 GN=SMAP1 PE=1 SV=2	7	19	95.1	105.7	81.1	69	581.8	490.5	571.4	548.9	299.1	488.5	431	332.2	0.0682307	0.0733926	0.0539623	0.0505309	0.315835	0.278709	0.308748	0.292139	0.133467	0.210325	0.18349	0.144768	6.42e-07	7.01e-06	4.71e-07	0.000325122	6.64e-05	Trypsin_lysc_C
Q8IYB5-K183-m3	[R].EKEPEKPAKPLTAEK.[L]	1xTMTpro [K15]; 1xDimethyl [K]; 2xTrimethyl [K2(100); K6(100)]	1	100	Q8IYB5	Stromal membrane-associated protein 1 OS=Homo sapiens OX=9606 GN=SMAP1 PE=1 SV=2	7	19	95.1	105.7	81.1	69	581.8	490.5	571.4	548.9	299.1	488.5	431	332.2	0.0682307	0.0733926	0.0539623	0.0505309	0.315835	0.278709	0.308748	0.292139	0.133467	0.210325	0.18349	0.144768	6.42e-07	7.01e-06	4.71e-07	0.000325122	6.64e-05	Trypsin_lysc_C
Q8WUM0-K991-m1	[L].AALASDFSEDMLQEKIEEMAEQERF.[L]	1xDeamidated [Q]; 1xTMTpro [K15]; 1xTMTpro [N-Term]; 1xMethyl [K15(100)]	2	100	Q8WUM0	Nuclear pore complex protein Nup133 OS=Homo sapiens OX=9606 GN=NUP133 PE=1 SV=2	10	11	30.7	22.6	31.4	24.4	22	21	23.4	34.1	29.7	29.7	25	26	0.0134419	0.010478	0.0141403	0.0114489	0.00971345	0.0104234	0.0126548	0.0192145	0.0125853	0.0168635	0.0129702	0.0137341	0.725599	0.786066	0.950808	0.708162	0.871337	Chymotrypsin
Q969Q0-K53-m1	[Y].GGQTKPIF.[R]	1xTMTpro [N-Term]; 1xMethyl [K5(100)]	1	100	Q969Q0	60S ribosomal protein L36a-like OS=Homo sapiens OX=9606 GN=RPL36AL PE=1 SV=3	3	25	153.7	227.4	121.6	173.6	94.2	216.7	351.1	621.1	179.9	152.8	90	93.1	0.0331029	0.0534505	0.0292371	0.041297	0.0393172	0.0884021	0.122177	0.273468	0.130089	0.139505	0.103962	0.102207	0.114099	0.370822	0.129939	0.19695	0.957232	Chymotrypsin
P20020-K1070-m1	[L].KFLKEAGHGTQKEEIPEEELAEDVEEIDHAEREL.[R]	TMTpro [K]; 1xTMTpro [N-Term]; 2xMethyl [K4(98.8); K/R]	2	98.8	P20020	Plasma membrane calcium-transporting ATPase 1 OS=Homo sapiens OX=9606 GN=ATP2B1 PE=1 SV=4	10	11	19.7	19.8	19.2	17.9	13.8	20.9	18.4	41.4	31.3	24.7	23.4	19.1	0.0185674	0.0173745	0.0155781	0.0152211	0.0100656	0.015134	0.0134651	0.0271404	0.0247568	0.0128092	0.0110284	0.00771967	0.805753	0.837984	0.998396	0.823005	0.850435	Chymotrypsin
Q9NTJ3-K1147-m1	[Y].IITNKLKENY.[Q]	1xDeamidated [N4]; 1xTMTpro [K5]; 1xTMTpro [N-Term]; 1xMethyl [K7(99.6)]	2	99.6	Q9NTJ3	Structural maintenance of chromosomes protein 4 OS=Homo sapiens OX=9606 GN=SMC4 PE=1 SV=2	19	19	72.3	136.7	136.3	111.6	56.9	101.3	74.9	58.5	55.7	71	53.8	50.5	0.00702863	0.0132432	0.0126676	0.0107117	0.0101671	0.0197277	0.0149689	0.0101153	0.0107004	0.0220019	0.0200552	0.0178622	0.130175	0.376061	0.624391	0.113493	0.424065	Chymotrypsin
P84243-K80-m1	[L].VREIAQDFKTDL.[R]	1xTMTpro [N-Term]; 1xMethyl [K9(100)]	3	100	P84243	Histone H3.3 OS=Homo sapiens OX=9606 GN=H3-3A PE=1 SV=2_x000D_ Histone H3.1 OS=Homo sapiens OX=9606 GN=H3C1 PE=1 SV=2_x000D_ Histone H3.2 OS=Homo sapiens OX=9606 GN=H3C15 PE=1 SV=3	18	57	300.8	287.8	193.4	235.7	240.3	232.5	351.2	415.3	499.4	700.6	497.9	526.6	0.0110807	0.00957823	0.00897377	0.00889306	0.0104641	0.0115264	0.0142024	0.0203926	0.00414121	0.0149641	0.0112075	0.00807256	0.197012	0.42686	0.254974	0.999903	0.250355	Chymotrypsin
P14618-K230-m2	[L].GSKKGVNLPGAAVDLPAVSEKDIQDLKF.[G]	2xTMTpro [K3; K4]; 1xTMTpro [N-Term]; 1xDimethyl [K27(98.4)]	8	98.4	P14618	Pyruvate kinase PKM OS=Homo sapiens OX=9606 GN=PKM PE=1 SV=4	40	63	967.9	1194.4	1294.8	1182.4	1147.5	1417.6	1125.4	1264.3	914.2	1217.7	1161.5	1154.8	0.0285156	0.0337573	0.0363982	0.0342609	0.033422	0.0384339	0.0308639	0.0362618	0.0314269	0.0413553	0.038607	0.0378927	0.322018	0.570796	0.830134	0.299434	0.595037	Chymotrypsin
Q7Z3S7-K177-m2	[L].INERDEKGNF.[V]	1xTMTpro [N-Term]; 1xDimethyl [K7(100)]	2	100	Q7Z3S7	Voltage-dependent calcium channel subunit alpha-2/delta-4 OS=Homo sapiens OX=9606 GN=CACNA2D4 PE=1 SV=2	2	1	89.2	133.5	143.6	137.9	131.4	207.3	226.2	78.5	92.6	252	279.9	268.3	0.3689	0.412929	0.442527	0.443408	0.501527	0.558911	0.567629	0.603846	0.574798	0.587002	0.611269	0.599151	8.2e-05	0.00141657	0.00050346	9.32e-05	0.33444	Chymotrypsin
P68104-K165-m2	[L].IVGVNKMDSTEPPYSQKRY.[E]	1xTMTpro [K6]; 1xTMTpro [N-Term]; 1xDimethyl [K17(99.5)]	1	99.5	P68104	Elongation factor 1-alpha 1 OS=Homo sapiens OX=9606 GN=EEF1A1 PE=1 SV=1	34	55	382.3	240.7	220.4	230.6	313.1	156.3	267	328.1	103.2	141.2	160.8	156.6	0.00306941	0.00193911	0.00195591	0.00187346	0.00407707	0.00185236	0.00320489	0.00293578	0.00151013	0.0019806	0.00241739	0.00246292	0.164158	0.388011	0.260138	0.967737	0.184194	Chymotrypsin
P68104-K172-m2	[L].IVGVNKMDSTEPPYSQKRYEEIVKEVSTY.[I]	2xTMTpro [K6; K17]; 1xTMTpro [N-Term]; 1xDimethyl [K24(98.5)]	5	98.5	P68104	Elongation factor 1-alpha 1 OS=Homo sapiens OX=9606 GN=EEF1A1 PE=1 SV=1	34	55	3444.5	698.7	586.7	746.5	1896.3	413.4	669.2	1500.8	1826.5	525.9	399	471.5	0.0276552	0.00562881	0.00520659	0.00606478	0.0246929	0.00489932	0.00803262	0.0134289	0.0267273	0.00737676	0.00599838	0.0074155	0.973566	0.973566	0.970978	0.993881	0.991298	Chymotrypsin
P14618-K230-m2	[F].LVTEVENGGSLGSKKGVNLPGAAVDLPAVSEKDIQDLKF.[G]	2xTMTpro [K14; K15]; 1xTMTpro [N-Term]; 1xDimethyl [K38(97.4)]	3	97.4	P14618	Pyruvate kinase PKM OS=Homo sapiens OX=9606 GN=PKM PE=1 SV=4	40	63	113.1	158.9	164.8	142.9	136.7	191.5	118.5	130.7	145.7	136.3	138.8	129.4	0.00333208	0.00449098	0.0046327	0.00414064	0.00398151	0.00519194	0.00324984	0.00374865	0.00500865	0.004629	0.00461356	0.00424603	0.395465	0.570796	0.967307	0.536696	0.406111	Chymotrypsin
Q14690-K290-m2	[L].PGLVVKAQVQKVTPFGLTL.[N]	1xDeamidated [Q10]; 1xTMTpro [K6]; 1xDimethyl [K11(100)]	1	100	Q14690	Protein RRP5 homolog OS=Homo sapiens OX=9606 GN=PDCD11 PE=1 SV=3	24	14	332.2	268.6	265.5	243.9	285.6	202.5	232.4	528.1	914.4	143.1	136.9	144.5	0.0386086	0.0298047	0.0291733	0.0278228	0.0375167	0.02654	0.0319762	0.0769511	0.128179	0.0287228	0.0271229	0.0300954	0.629036	0.711084	0.85909	0.602508	0.892213	Chymotrypsin
P84243-K80-m2	[L].VREIAQDFKTDL.[R]	1xTMTpro [N-Term]; 1xDimethyl [K9(100)]	4	100	P84243	Histone H3.3 OS=Homo sapiens OX=9606 GN=H3-3A PE=1 SV=2_x000D_ Histone H3.1 OS=Homo sapiens OX=9606 GN=H3C1 PE=1 SV=2_x000D_ Histone H3.2 OS=Homo sapiens OX=9606 GN=H3C15 PE=1 SV=3	18	57	308.7	292.5	227.6	240.3	387.4	240.8	342.7	261.9	1295.1	876.7	834.1	965.3	0.0113717	0.00973465	0.0105607	0.00906662	0.0168697	0.0119379	0.0138586	0.0128602	0.0107395	0.0187254	0.0187752	0.0147977	0.0387218	0.158675	0.164709	0.0342455	0.582358	Chymotrypsin
Q02224-K2126-m3	[L].EKEIEFQKEL.[S]	1xTMTpro [K8]; 1xTMTpro [N-Term]; 1xTrimethyl [K2(100)]	3	100	Q02224	Centromere-associated protein E OS=Homo sapiens OX=9606 GN=CENPE PE=1 SV=2	3	2	220.2	173.2	216.5	213.2	245.2	172.6	178.6	299.4	609.2	270.6	198.9	238	0.672983	0.680283	0.735144	0.747546	0.750306	0.796861	0.812927	0.711333	0.945229	0.855517	0.758581	0.783668	0.0427203	0.158675	0.379784	0.0350355	0.287698	Chymotrypsin
Q5VSL9-K536-m3	[L].LAAAPTSKAKTDSINILADVLPEEMPTTVL.[Q]	1xTMTpro [N-Term]; 2xTrimethyl [K8(100); K10(100)]	2	100	Q5VSL9	Striatin-interacting protein 1 OS=Homo sapiens OX=9606 GN=STRIP1 PE=1 SV=1	3	6	57.6	40.7	49.9	42	55.4	44.5	45.1	63.5	137.2	48.2	45.9	48.9	0.352941	0.322504	0.350914	0.315315	0.277277	0.298257	0.278223	0.263485	0.447343	0.262814	0.195236	0.211231	0.439073	0.570796	0.502887	0.501122	0.999994	Chymotrypsin
P68104-K172-m3	[L].IVGVNKMDSTEPPYSQKRYEEIVKEVSTY.[I]	2xTMTpro [K6; K17]; 1xTMTpro [N-Term]; 1xTrimethyl [K24(95.5)]	1	95.5	P68104	Elongation factor 1-alpha 1 OS=Homo sapiens OX=9606 GN=EEF1A1 PE=1 SV=1	34	55	333.8	83.8	69.3	84.1	369.4	54.8	109.5	278.3	280.8	89.7	75	96.6	0.00268001	0.000675102	0.000614994	0.000683252	0.00481019	0.000649451	0.00131436	0.00249017	0.00410897	0.00125822	0.00112751	0.00151927	0.53544	0.632793	0.526829	0.703158	0.950772	Chymotrypsin
P68104-K313-m3	[F].NVKNVSVKDVRRGNVAGDSKNDPPMEAAGF.[T]	TMTpro [K]; 1xTMTpro [N-Term]; 1xTrimethyl [K3(100)]	8	100	P68104	Elongation factor 1-alpha 1 OS=Homo sapiens OX=9606 GN=EEF1A1 PE=1 SV=1	34	55	758.9	722.5	646	671.1	707.2	752.7	1829.7	4611.8	1574.7	876.7	604.9	690.8	0.00609306	0.00582054	0.00573284	0.00545221	0.0092089	0.00892047	0.0219625	0.0412655	0.0230427	0.0122974	0.00909378	0.0108645	0.150399	0.388011	0.131026	0.483733	0.613186	Chymotrypsin
P68104-K313-m3	[F].NVKNVSVKDVRRGNVAGDSKNDPPMEAAGF.[T]	2xTMTpro [K8; K20]; 1xTMTpro [N-Term]; 1xTrimethyl [K3(100)]	11	100	P68104	Elongation factor 1-alpha 1 OS=Homo sapiens OX=9606 GN=EEF1A1 PE=1 SV=1	34	55	3456.2	2899.1	3091.3	2877.8	2185.6	1849	1563.4	2069.9	2041.3	1261.6	1382.3	1352.1	0.0277491	0.0233555	0.0274333	0.0233801	0.0284601	0.021913	0.018766	0.0185211	0.0298705	0.0176964	0.0207808	0.0212651	0.470913	0.583036	0.49273	0.584006	0.985707	Chymotrypsin
O00461-K164-m3	[L].QLQQEKEQELSKL.[K]	1xDeamidated [Q8]; 1xTMTpro [K12]; 1xTMTpro [N-Term]; 1xTrimethyl [K6(100)]	1	100	O00461	Golgi integral membrane protein 4 OS=Homo sapiens OX=9606 GN=GOLIM4 PE=1 SV=1	2	3	170.9	147.1	152	144.6	164.3	124.3	188.9	526.4	170.1	145.5	108.4	119.1	0.30014	0.246069	0.254991	0.239642	0.305731	0.260642	0.317532	0.679051	0.513277	0.354187	0.28953	0.320334	0.339741	0.570796	0.355035	0.472962	0.969149	Chymotrypsin
P10809-K462-m3	[L].RCIPALDSLTPANEDQKIGIEIIKRTL.[K]	1xCarbamidomethyl [C2]; 1xDeamidated [N/Q]; 1xTMTpro [K24]; 1xTMTpro [N-Term]; 1xTrimethyl [K17(100)]	2	100	P10809	60 kDa heat shock protein, mitochondrial OS=Homo sapiens OX=9606 GN=HSPD1 PE=1 SV=2	36	61	153.7	112.8	123.1	133.1	102.7	72.8	39.1	92.5	87	44.8	48.5	53.9	0.00222374	0.00234801	0.0026392	0.0025696	0.00225175	0.00205311	0.00111126	0.00205951	0.00110393	0.0016532	0.00170683	0.00179844	0.0220766	0.114798	0.118323	0.0191496	0.495411	Chymotrypsin
P13591-K262-m3	[W].TKDGEQIEQEEDDEKYIF.[S]	1xDeamidated [Q9]; 1xTMTpro [K2]; 1xTMTpro [N-Term]; 1xTrimethyl [K15(100)]	1	100	P13591	Neural cell adhesion molecule 1 OS=Homo sapiens OX=9606 GN=NCAM1 PE=1 SV=3	14	24	54	48.2	65.3	73.8	151.2	117.5	90.7	120.4	335.7	407.2	452.5	580.6	0.0235746	0.0222438	0.0277329	0.0321681	0.0393668	0.0342885	0.0259632	0.0340276	0.0390376	0.0462018	0.044127	0.0430552	0.00170173	0.0110612	0.122638	0.00131837	0.0324593	Chymotrypsin
Q9UNW9-K424-m3	[L].VGAILGKGGKTLVEY.[Q]	1xTMTpro [N-Term]; 2xTrimethyl [K7(100); K10(100)]	3	100	Q9UNW9	RNA-binding protein Nova-2 OS=Homo sapiens OX=9606 GN=NOVA2 PE=1 SV=1	2	6	773.8	1109	1173.1	1158.4	1153.4	1702.4	1293.9	1226.1	1252.7	1449.3	1487.8	1348.1	0.798061	0.836665	0.831809	0.833201	0.622652	0.745196	0.737223	0.902473	0.326598	0.463568	0.473746	0.484911	0.00016345	0.00141657	0.431793	0.000190658	0.000889595	Chymotrypsin
Q5VSL9-K538-m3	[L].LAAAPTSKAKTDSINILADVLPEEMPTTVL.[Q]	1xTMTpro [N-Term]; 2xTrimethyl [K8(100); K10(100)]	2	100	Q5VSL9	Striatin-interacting protein 1 OS=Homo sapiens OX=9606 GN=STRIP1 PE=1 SV=1	3	6	57.6	40.7	49.9	42	55.4	44.5	45.1	63.5	137.2	48.2	45.9	48.9	0.352941	0.322504	0.350914	0.315315	0.277277	0.298257	0.278223	0.263485	0.447343	0.262814	0.195236	0.211231	0.439073	0.570796	0.502887	0.501122	0.999994	Chymotrypsin
Q9UNW9-K427-m3	[L].VGAILGKGGKTLVEY.[Q]	1xTMTpro [N-Term]; 2xTrimethyl [K7(100); K10(100)]	3	100	Q9UNW9	RNA-binding protein Nova-2 OS=Homo sapiens OX=9606 GN=NOVA2 PE=1 SV=1	2	6	773.8	1109	1173.1	1158.4	1153.4	1702.4	1293.9	1226.1	1252.7	1449.3	1487.8	1348.1	0.798061	0.836665	0.831809	0.833201	0.622652	0.745196	0.737223	0.902473	0.326598	0.463568	0.473746	0.484911	0.00016345	0.00141657	0.431793	0.000190658	0.000889595	Chymotrypsin
Q7Z4H8-K355-m3	[F].QEKEKELGKAKLMGF.[F]	1xDeamidated [Q1]; 1xTMTpro [K3]; 1xMethyl [K]; 1xTrimethyl [K9(98.6)]	2	98.6	Q7Z4H8	Protein O-glucosyltransferase 3 OS=Homo sapiens OX=9606 GN=POGLUT3 PE=1 SV=2	3	6	66.9	64	73	67.5	79.5	67.5	50	78.2	57.1	80.7	69.7	78.2	1	1	1	1	1	1	1	1	1	1	1	1	0.405344	0.570796	0.765491	0.765491	1	Chymotrypsin
Q9Y5M8-K240-m3	[F].SQLPLKVEFLECSAKGGRGDVGSADIQDLEKW.[L]	1xCarbamidomethyl [C12]; 1xTMTpro [K31]; 1xTMTpro [N-Term]; 2xMethyl [K/R]; 1xTrimethyl [K6(94)]	1	94	Q9Y5M8	Signal recognition particle receptor subunit beta OS=Homo sapiens OX=9606 GN=SRPRB PE=1 SV=3	4	22	294.9	188.4	200.2	189.2	200.6	98.4	102	118.5	132.7	91.8	101.8	111.3	0.265317	0.18547	0.185525	0.185399	0.225444	0.132811	0.154079	0.180585	0.219775	0.149853	0.156833	0.172505	0.423062	0.570796	0.471591	0.502639	0.998194	Chymotrypsin
P40925-K110-m3	[L].KANVKIFKSQGAALDKY.[A]	1xTMTpro [K16]; 1xDimethyl [K]; 2xTrimethyl [K8(100); K]	1	100	P40925	Malate dehydrogenase, cytoplasmic OS=Homo sapiens OX=9606 GN=MDH1 PE=1 SV=4	17	49	605.2	578.5	602.7	580.7	779.3	731.2	794.3	1691.9	752.9	809.3	775.9	715.6	0.0290967	0.0242293	0.0238954	0.024695	0.0287668	0.023771	0.0320343	0.0656681	0.0324729	0.0275776	0.0239079	0.0239901	0.306844	0.570796	0.33219	0.980689	0.419836	Chymotrypsin

## Sheet: WGCNA_TrypsinLysC_Proteome
Accession	moduleColor	GS.D2orD6	p.GS.D2orD6	MM.yellow	p.MM.yellow	MM.turquoise	p.MM.turquoise	MM.blue	p.MM.blue	MM.black	p.MM.black	MM.red	p.MM.red	MM.brown	p.MM.brown	MM.green	p.MM.green	MM.grey	p.MM.grey
P56556	black	-0.764198	0.0038039	-0.883384	0.000139224	0.398438	0.199536	-0.231315	0.469453	0.944807	3.67538e-06	0.095781	0.767148	-0.751663	0.0048163	0.486822	0.10848	0.0329158	0.919113
O75131	black	-0.763503	0.0038554	-0.862166	0.000309432	0.440184	0.152125	-0.264466	0.406164	0.937286	6.8728e-06	0.074948	0.816932	-0.680569	0.0148528	0.438972	0.153388	0.0248947	0.938786
P56270	black	-0.751271	0.00485094	-0.85856	0.000349851	0.376359	0.22789	-0.205121	0.522478	0.948859	2.52761e-06	0.0185039	0.954484	-0.768614	0.00348882	0.519621	0.0833654	0.152228	0.636712
P12236	black	-0.735834	0.00637111	-0.816709	0.00118702	0.384117	0.217668	-0.254766	0.424221	0.836118	0.000702174	-0.215328	0.501514	-0.717127	0.00866364	0.462192	0.130332	0.386522	0.214556
P36954	black	-0.721484	0.00808195	-0.84737	0.000501933	0.373151	0.232199	-0.198116	0.537079	0.951033	2.04167e-06	0.210947	0.510466	-0.717862	0.00856336	0.479118	0.115032	-0.117653	0.71574
P48651	black	-0.708586	0.00989396	-0.852307	0.00042958	0.353684	0.259384	-0.210624	0.511127	0.926	1.54201e-05	0.141764	0.660308	-0.736335	0.00631675	0.456191	0.136059	-0.0593823	0.854549
A0A096LP55	black	-0.708179	0.00995564	-0.815448	0.00122566	0.411622	0.183692	-0.271792	0.392788	0.85539	0.00038868	0.0466604	0.885504	-0.62703	0.0290932	0.384206	0.217551	0.00872945	0.97852
Q9Y5J7	black	-0.695031	0.0121074	-0.789595	0.00225341	0.385106	0.216384	-0.220488	0.491061	0.83398	0.000746348	0.124761	0.699255	-0.642433	0.0242726	0.421713	0.172111	-0.0268127	0.934079
Q9NRV9	black	-0.686146	0.0137449	-0.764553	0.0037778	0.362073	0.247453	-0.189475	0.555325	0.880769	0.000154841	-0.00351509	0.99135	-0.677225	0.0155479	0.478269	0.115769	0.216324	0.499489
Q99741	black	-0.685721	0.0138271	-0.765251	0.00372685	0.383312	0.218715	-0.208577	0.515338	0.850787	0.000450932	0.162083	0.614768	-0.61461	0.0334547	0.421032	0.172878	-0.0412198	0.89879
Q5ST30	black	-0.66936	0.0172768	-0.677423	0.0155062	0.462668	0.129885	-0.362254	0.247199	0.566146	0.054993	-0.381542	0.221029	-0.438972	0.153389	0.248929	0.435274	0.460532	0.1319
Q9H0P0	black	-0.669313	0.0172875	-0.811471	0.00135384	0.263441	0.408055	-0.102341	0.75163	0.968341	2.37514e-07	0.110171	0.733216	-0.834341	0.00073875	0.596068	0.0408106	0.101287	0.754118
O15270	black	-0.658356	0.0199273	-0.727673	0.00730661	0.297737	0.347269	-0.145894	0.650961	0.840365	0.000620441	-0.204746	0.523254	-0.739423	0.00598958	0.556162	0.0604063	0.470262	0.122881
Q13029	black	-0.648419	0.0225655	-0.786939	0.00238775	0.335116	0.28696	-0.178862	0.578074	0.904925	5.20583e-05	0.262265	0.410228	-0.661913	0.0190401	0.419106	0.175058	-0.231644	0.468803
Q9Y5V0	black	-0.64774	0.0227548	-0.793523	0.0020654	0.298752	0.345549	-0.147301	0.647786	0.922617	1.91699e-05	0.252216	0.429033	-0.716347	0.00877103	0.467681	0.125233	-0.151159	0.63911
Q12933	black	-0.645652	0.0233432	-0.770669	0.00334917	0.236931	0.458424	-0.0661669	0.838114	0.947683	2.8263e-06	0.0737398	0.81984	-0.841149	0.000606205	0.628954	0.0284562	0.179833	0.575978
Q9UBM7	black	-0.645339	0.0234324	-0.796835	0.00191641	0.276931	0.38354	-0.125206	0.698225	0.934875	8.26548e-06	0.266896	0.401704	-0.751786	0.00480547	0.505996	0.0932604	-0.108807	0.736414
Q8TCJ2	black	-0.644533	0.0236634	-0.700052	0.0112487	0.370755	0.23545	-0.199946	0.533248	0.77262	0.00322052	-0.0500101	0.877338	-0.589745	0.0435618	0.442449	0.149781	0.223386	0.485233
Q12974	black	-0.639471	0.025151	-0.69376	0.0123323	0.322425	0.306724	-0.165545	0.607128	0.76296	0.00389598	-0.0911991	0.778035	-0.648804	0.022459	0.473101	0.120328	0.327668	0.29847
O00116	black	-0.629408	0.0283075	-0.698324	0.0115389	0.298219	0.346451	-0.124891	0.698955	0.803274	0.0016504	-0.0334808	0.917729	-0.684799	0.0140066	0.522591	0.0813071	0.262665	0.409488
Q9Y6H1	black	-0.629095	0.0284099	-0.797081	0.00190567	0.28811	0.363817	-0.137385	0.670269	0.919443	2.33102e-05	0.364969	0.24341	-0.714775	0.00899031	0.458189	0.134135	-0.302837	0.33867
P11166	black	-0.628142	0.028724	-0.747951	0.00515192	0.249827	0.433565	-0.0848967	0.793069	0.883385	0.000139218	0.150337	0.640955	-0.770562	0.00335629	0.552902	0.062251	0.0758526	0.814756
Q5VW36	black	-0.622476	0.0306417	-0.75412	0.00460346	0.259806	0.414791	-0.0933991	0.772803	0.935265	8.02585e-06	0.133204	0.679825	-0.764471	0.00378379	0.548776	0.0646419	0.0678058	0.834153
P24752	black	-0.616914	0.0326124	-0.752482	0.00474461	0.225045	0.481913	-0.0767058	0.812705	0.909917	4.00967e-05	0.0187175	0.953959	-0.818215	0.00114212	0.598865	0.0396335	0.236019	0.460206
P07954	black	-0.614064	0.0336566	-0.683854	0.0141924	0.275553	0.386008	-0.201004	0.531038	0.655446	0.0206751	-0.246841	0.439261	-0.649872	0.0221647	0.37243	0.233175	0.398715	0.199196
Q5BJF6	black	-0.612509	0.0342364	-0.767832	0.0035431	0.242009	0.448555	-0.0597831	0.853576	0.943611	4.08283e-06	0.344195	0.273277	-0.777008	0.00294501	0.573821	0.0510689	-0.158525	0.622659
O43909	black	-0.60373	0.0376443	-0.744271	0.00550172	0.308609	0.329076	-0.170488	0.59628	0.825066	0.000954139	0.351269	0.262881	-0.59786	0.0400533	0.352536	0.261043	-0.327272	0.299089
P51659	black	-0.599549	0.0393492	-0.703542	0.010679	0.215948	0.500253	-0.0772116	0.811489	0.848062	0.000491269	-0.105985	0.743043	-0.789866	0.00224001	0.584403	0.0459869	0.423943	0.169615
Q14527	black	-0.596472	0.040639	-0.730805	0.00693626	0.307915	0.330222	-0.166583	0.604843	0.825446	0.000944456	0.367485	0.239929	-0.584306	0.0460319	0.346408	0.27	-0.357591	0.253787
Q8N4H5	black	-0.59311	0.0420819	-0.736001	0.00635294	0.24954	0.43411	-0.143103	0.657273	0.826709	0.00091284	0.00685358	0.983135	-0.724367	0.00771358	0.478633	0.115453	0.124961	0.698792
P60520	black	-0.573479	0.0512392	-0.715214	0.00892869	0.139211	0.66611	0.0306124	0.924759	0.945602	3.42285e-06	0.112601	0.727528	-0.89222	9.53419e-05	0.709245	0.00979471	0.216565	0.498999
O75844	black	-0.572572	0.0516938	-0.672986	0.0164631	0.251875	0.429678	-0.0673509	0.835252	0.880447	0.000156853	0.147558	0.647207	-0.680694	0.0148273	0.542098	0.0686445	0.0510128	0.874895
P30049	black	-0.570133	0.0529289	-0.692427	0.0125714	0.239193	0.454014	-0.0559397	0.862909	0.873427	0.000206092	0.257948	0.418256	-0.705066	0.0104371	0.567728	0.0541672	-0.0516304	0.873391
P41250	black	-0.55572	0.0606544	-0.678171	0.0153489	0.135875	0.673716	0.0255737	0.93712	0.902931	5.75518e-05	-0.00859577	0.978848	-0.865474	0.00027564	0.692296	0.0125951	0.356523	0.255309
Q9P032	black	-0.550386	0.0637015	-0.513263	0.087889	0.409296	0.186429	-0.342968	0.275103	0.372608	0.232933	-0.474118	0.119421	-0.290994	0.358817	0.155369	0.62969	0.589084	0.043857
Q08AE8	black	-0.510788	0.0896944	-0.674875	0.0160506	0.100962	0.754884	0.0694757	0.83012	0.940555	5.28807e-06	0.309668	0.327331	-0.849925	0.000463404	0.69416	0.0122612	-0.0339927	0.916475
Q16891	black	-0.505252	0.0938225	-0.640632	0.0248039	0.14662	0.649322	0.0221198	0.9456	0.851391	0.000442349	0.275369	0.38634	-0.748098	0.00513828	0.614668	0.0334333	-0.0209848	0.948388
Q9NUQ6	black	-0.490256	0.105641	-0.676193	0.0157671	0.0580017	0.8579	0.116222	0.719075	0.970238	1.74931e-07	0.378371	0.225212	-0.896871	7.70903e-05	0.720012	0.00827509	-0.0896789	0.781655
Q02952	black	-0.484145	0.110728	-0.659514	0.0196352	0.0866844	0.788798	0.102153	0.752072	0.957552	1.01057e-06	0.425822	0.167529	-0.841184	0.000605565	0.683102	0.0143417	-0.158265	0.623237
Q9Y3D7	black	-0.469417	0.123648	-0.653788	0.0211104	0.0420737	0.896703	0.117169	0.716868	0.939449	5.78781e-06	0.317076	0.315275	-0.895774	8.11247e-05	0.735887	0.00636535	-0.00205598	0.99494
Q15645	black	-0.455731	0.136505	-0.64827	0.0226071	0.114556	0.72296	0.0348489	0.914378	0.848708	0.000481459	0.582043	0.0470878	-0.716192	0.00879248	0.52686	0.07841	-0.45312	0.139052
Q9H3N1	black	-0.455115	0.137103	-0.592357	0.0424099	0.208965	0.514538	-0.0881116	0.785392	0.751416	0.0048381	0.247421	0.438151	-0.5493	0.0643345	0.375933	0.228459	-0.167546	0.602727
Q8IXB1	black	-0.453964	0.138226	-0.469318	0.123738	0.26105	0.41248	-0.14276	0.658051	0.456979	0.135298	-0.125753	0.696962	-0.399476	0.198259	0.292845	0.355627	0.254767	0.42422
Q9H977	black	-0.451633	0.140516	-0.586033	0.0452373	0.0461591	0.886727	0.139272	0.665971	0.915698	2.90685e-05	0.176758	0.582629	-0.854261	0.000403291	0.762477	0.00393236	0.252396	0.428693
P39656	black	-0.446396	0.145753	-0.54001	0.06993	0.0996963	0.757876	0.0318481	0.92173	0.752468	0.00474581	-0.138609	0.667479	-0.734651	0.0065008	0.609916	0.035219	0.521429	0.082108
Q9NR31	black	-0.430623	0.162274	-0.565572	0.0552943	0.0195089	0.952014	0.125212	0.698213	0.867496	0.000256441	0.0385073	0.905423	-0.851873	0.000435585	0.727782	0.00729355	0.352953	0.260439
Q7RTS9	black	-0.427136	0.166081	-0.580812	0.0476695	0.0879348	0.785814	0.090241	0.780316	0.865414	0.000276225	0.44756	0.144579	-0.713273	0.00920374	0.604807	0.0372136	-0.25902	0.416255
Q4G0N4	black	-0.424857	0.168598	-0.493788	0.102772	0.237873	0.456585	-0.138774	0.667105	0.490948	0.105074	0.107809	0.738757	-0.398224	0.199801	0.287866	0.364242	-0.029488	0.927516
Q9UGJ1	black	-0.420661	0.173296	-0.569302	0.0533547	0.106801	0.741125	0.0672771	0.83543	0.86806	0.000251278	0.399568	0.198147	-0.673496	0.0163508	0.549896	0.0639867	-0.236191	0.45987
Q9Y2K7	black	-0.398627	0.199304	-0.573244	0.0513566	-0.0148906	0.963366	0.187339	0.559874	0.9348	8.31181e-06	0.278994	0.37986	-0.885894	0.000125418	0.784307	0.00252681	0.0858298	0.790839
Q9UGN5	black	-0.392923	0.206405	-0.570848	0.0525649	-0.00185794	0.995428	0.159795	0.61984	0.881315	0.00015147	0.414006	0.180914	-0.813369	0.00129144	0.654992	0.0207938	-0.110753	0.731853
O43303	black	-0.377138	0.226851	-0.565679	0.0552384	-0.00368806	0.990924	0.195323	0.542949	0.93293	9.54374e-06	0.538296	0.070998	-0.819752	0.00109766	0.711015	0.00953156	-0.265233	0.404754
O95551	black	-0.376822	0.227272	-0.441265	0.151004	0.113424	0.725604	0.0503035	0.876623	0.673842	0.0162751	0.0618543	0.848554	-0.577289	0.049362	0.554717	0.0612195	0.188358	0.557701
Q02750	black	-0.370524	0.235765	-0.560382	0.0580746	0.0125088	0.969223	0.168452	0.600739	0.913462	3.30055e-05	0.491282	0.104802	-0.786862	0.00239172	0.6854	0.0138893	-0.251419	0.430543
O00629	black	-0.357325	0.254166	-0.464742	0.127947	-0.000498579	0.998773	0.199854	0.53344	0.862449	0.000306422	0.261587	0.411483	-0.747992	0.0051481	0.712137	0.00936766	0.0956056	0.767564
Q7L5Y9	black	-0.347066	0.269029	-0.533394	0.0741131	0.0278686	0.931488	0.12957	0.688168	0.859093	0.000343634	0.506939	0.0925507	-0.703709	0.0106523	0.59155	0.0427633	-0.285955	0.367577
Q9Y5L0	black	-0.346683	0.269593	-0.49113	0.104925	-0.0502459	0.876763	0.238957	0.454474	0.912017	3.57663e-05	0.282006	0.374519	-0.833212	0.000762734	0.777114	0.00293854	0.130421	0.68621
O75694	black	-0.333264	0.289798	-0.488446	0.10713	-0.0644612	0.842241	0.258113	0.417947	0.907879	4.46854e-05	0.363777	0.245069	-0.842886	0.000575543	0.800095	0.0017779	0.0602824	0.852365
Q15382	black	-0.330254	0.294444	-0.547137	0.0656087	-0.106677	0.741417	0.265623	0.404037	0.927991	1.35e-05	0.449761	0.142374	-0.930845	1.10825e-05	0.800662	0.00175462	-0.0651754	0.840512
Q58FF3	black	-0.323819	0.304517	-0.441939	0.150307	0.0460933	0.886888	-0.000692934	0.998295	0.519876	0.0831868	-0.164581	0.609253	-0.608043	0.0359413	0.454497	0.137706	0.328301	0.297481
Q58A45	black	-0.310427	0.326086	-0.50982	0.0904068	-0.0935371	0.772475	0.264169	0.406712	0.911333	3.7134e-05	0.495263	0.10159	-0.856109	0.000379594	0.755404	0.00449507	-0.177165	0.581745
Q3SY69	black	-0.298994	0.345139	-0.509955	0.0903073	-0.167013	0.603899	0.333787	0.288996	0.92468	1.68066e-05	0.415081	0.179669	-0.981663	1.58313e-08	0.881405	0.000150921	0.0515099	0.873685
O95140	black	-0.29677	0.348912	-0.468577	0.124413	-0.118813	0.713042	0.305776	0.333765	0.910399	3.90692e-05	0.363259	0.245793	-0.884844	0.000131055	0.847629	0.000497919	0.0705884	0.827435
P41236	black	-0.292261	0.356632	-0.400154	0.197428	0.0293283	0.927907	0.153142	0.634666	0.693652	0.0123515	0.453645	0.138538	-0.565682	0.0552364	0.52992	0.0763771	-0.278119	0.381419
P62491	black	-0.280132	0.377837	-0.47332	0.120132	-0.179838	0.575967	0.352755	0.260727	0.905063	5.16936e-05	0.403627	0.193205	-0.959618	7.90165e-07	0.887606	0.000116633	0.074504	0.818001
Q13952	black	-0.277272	0.382931	-0.406477	0.18978	-0.0631864	0.845327	0.235462	0.461296	0.805358	0.00157069	0.282526	0.373601	-0.717115	0.00866525	0.690838	0.0128611	0.106057	0.742874
Q9UEY8	black	-0.273154	0.390326	-0.32304	0.305749	-0.00509737	0.987456	0.109805	0.734074	0.466781	0.12606	-0.0626808	0.846552	-0.564286	0.0559746	0.498392	0.0991122	0.418917	0.175273
Q9Y5V3	black	-0.266036	0.403279	-0.460752	0.131692	-0.107188	0.740217	0.281737	0.374995	0.859252	0.0003418	0.589079	0.0438593	-0.794709	0.00201106	0.712459	0.00932094	-0.286384	0.366826
O00505	black	-0.263153	0.408586	-0.47673	0.117115	-0.115698	0.720294	0.278176	0.381317	0.876748	0.000181491	0.581211	0.0474805	-0.820527	0.00107577	0.719015	0.00840796	-0.286632	0.366393
Q9NY12	black	-0.261487	0.411669	-0.445396	0.146767	0.0273529	0.932753	0.077069	0.811832	0.648023	0.0226758	0.644422	0.0236952	-0.502954	0.0955724	0.348342	0.267154	-0.603459	0.037753
O15439	black	-0.247775	0.437475	-0.413507	0.181494	0.000282243	0.999305	0.11646	0.718518	0.588861	0.0439571	0.518829	0.0839202	-0.558679	0.059008	0.441885	0.150363	-0.379949	0.223125
Q9UJZ1	black	-0.193816	0.546127	-0.393614	0.205537	-0.113919	0.724446	0.259012	0.416269	0.788101	0.00232823	0.601407	0.0385849	-0.685063	0.013955	0.630543	0.0279379	-0.333696	0.289134
Q9Y5K5	black	-0.159534	0.620417	-0.271869	0.392649	-0.0393364	0.903395	0.183717	0.567623	0.624583	0.0299183	0.515428	0.0863307	-0.432091	0.160689	0.419807	0.174262	-0.295812	0.350545
Q6NXS1	black	-0.130982	0.684923	-0.310367	0.326183	-0.118008	0.714914	0.247886	0.437264	0.65922	0.019709	0.703402	0.0107015	-0.542917	0.0681449	0.49619	0.100851	-0.583825	0.0462547
Q15326	black	-0.0974138	0.763278	-0.307818	0.330381	-0.251753	0.429909	0.401782	0.195442	0.780201	0.00275604	0.684704	0.0140252	-0.747781	0.00516767	0.724071	0.00775075	-0.331113	0.293115
Q9NVA1	black	0.0965357	0.765359	-0.112492	0.727782	-0.365895	0.242126	0.480416	0.11391	0.601369	0.0386005	0.738481	0.00608799	-0.598461	0.0398021	0.634334	0.0267284	-0.422497	0.171231
Q9HD23	black	-0.076425	0.81338	-0.278607	0.380549	-0.18194	0.571438	0.293864	0.353877	0.632875	0.0271893	0.759598	0.00415456	-0.557082	0.0598925	0.491265	0.104816	-0.616685	0.0326954
Q9UI36	blue	0.996626	3.4225e-12	0.947503	2.87426e-06	-0.904205	5.39913e-05	0.825902	0.00093296	-0.528089	0.0775894	0.441995	0.150249	0.160609	0.618034	0.206579	0.51946	-0.105102	0.745122
Q8N1I0	blue	0.992068	2.44052e-10	0.937453	6.78355e-06	-0.915245	2.9834e-05	0.842182	0.000587811	-0.506502	0.0928793	0.448078	0.144058	0.127971	0.691848	0.233384	0.465375	-0.0911108	0.778245
P06746	blue	0.990263	6.78012e-10	0.923902	1.76698e-05	-0.918056	2.53272e-05	0.84975	0.000465963	-0.48206	0.1125	0.504481	0.094407	0.113753	0.724836	0.248161	0.436739	-0.170775	0.595654
Q86UU1	blue	0.990113	7.31793e-10	0.929109	1.25084e-05	-0.910019	3.98789e-05	0.842804	0.000576962	-0.488757	0.106873	0.487446	0.10796	0.124847	0.699055	0.240114	0.452227	-0.154691	0.631203
P80404	blue	0.989656	9.16632e-10	0.920745	2.15343e-05	-0.927232	1.42084e-05	0.848613	0.000482893	-0.496539	0.100575	0.462471	0.130069	0.0944044	0.770415	0.258574	0.417088	-0.108455	0.737242
O75396	blue	0.988195	1.76986e-09	0.939298	5.85872e-06	-0.88882	0.000110701	0.808432	0.00145854	-0.54132	0.0691217	0.475675	0.118043	0.180603	0.574318	0.17808	0.579766	-0.175849	0.584601
P00519	blue	0.985621	4.72501e-09	0.927355	1.40916e-05	-0.886678	0.000121335	0.817914	0.00115099	-0.504121	0.0946806	0.512786	0.088235	0.164242	0.609999	0.205483	0.521729	-0.205136	0.522446
Q9HC96	blue	0.984834	6.16081e-09	0.951907	1.86863e-06	-0.846041	0.000522946	0.738348	0.00610196	-0.632169	0.0274144	0.384969	0.216562	0.260845	0.41286	0.0732426	0.821038	-0.124433	0.700014
O94829	blue	0.983134	1.0449e-08	0.917118	2.6767e-05	-0.898807	7.03567e-05	0.816814	0.00118385	-0.510583	0.0898452	0.495267	0.101587	0.143052	0.657389	0.192682	0.548524	-0.193096	0.547648
Q9UL18	blue	0.982902	1.11824e-08	0.944444	3.79535e-06	-0.887211	0.000118619	0.817255	0.00117058	-0.515838	0.0860371	0.407809	0.188192	0.164779	0.608816	0.210496	0.511391	-0.0912563	0.777899
Q9NRR5	blue	0.982137	1.39011e-08	0.940047	5.51307e-06	-0.867042	0.000260658	0.76268	0.00391703	-0.588047	0.0443226	0.390344	0.209666	0.218427	0.495224	0.113592	0.725212	-0.122159	0.705275
Q9NQ86	blue	0.981128	1.82633e-08	0.90687	4.71062e-05	-0.948355	2.65245e-06	0.886397	0.000122784	-0.435974	0.156543	0.479547	0.11466	0.0367851	0.909637	0.321438	0.308293	-0.071604	0.824986
Q8N300	blue	0.979842	2.53436e-08	0.906879	4.70821e-05	-0.923056	1.86467e-05	0.863027	0.000300338	-0.444205	0.14798	0.540422	0.0696753	0.0851862	0.792377	0.272839	0.390895	-0.184056	0.566894
Q9UBL3	blue	0.979484	2.76561e-08	0.95196	1.85851e-06	-0.861581	0.000315723	0.782979	0.00259931	-0.562292	0.0570409	0.412615	0.182531	0.222	0.488017	0.144299	0.654564	-0.097018	0.764216
O75529	blue	0.978986	3.11543e-08	0.926676	1.47455e-05	-0.901298	6.23836e-05	0.835148	0.00072196	-0.487524	0.107895	0.470279	0.122865	0.133432	0.679304	0.231297	0.46949	-0.134465	0.676939
Q9BW62	blue	0.978884	3.19129e-08	0.906935	4.69473e-05	-0.931939	1.02524e-05	0.878805	0.000167447	-0.426732	0.166525	0.527179	0.0781964	0.063591	0.844347	0.301752	0.340489	-0.137688	0.669578
O60331	blue	0.977227	4.64319e-08	0.92575	1.56754e-05	-0.900703	6.42201e-05	0.82393	0.000983529	-0.513131	0.087985	0.378139	0.225519	0.117659	0.715727	0.237282	0.457737	-0.0197717	0.951369
Q5TZA2	blue	0.976572	5.34386e-08	0.917335	2.64286e-05	-0.891953	9.64852e-05	0.831598	0.00079805	-0.469762	0.123335	0.525253	0.079492	0.14203	0.659705	0.221387	0.48925	-0.209176	0.514103
Q9Y315	blue	0.97582	6.25131e-08	0.920298	2.21318e-05	-0.926236	1.51819e-05	0.860172	0.000331306	-0.471654	0.121625	0.408287	0.187623	0.0707763	0.826982	0.299881	0.343639	-0.0124911	0.969267
Q08379	blue	0.973958	9.03018e-08	0.909269	4.15147e-05	-0.890431	0.0001032	0.830858	0.000814665	-0.465247	0.127478	0.551994	0.0627718	0.136732	0.671759	0.225837	0.48033	-0.25109	0.431167
Q9NZ72	blue	0.973018	1.07637e-07	0.939365	5.82743e-06	-0.83146	0.000801132	0.738549	0.00608085	-0.599219	0.0394862	0.462121	0.130399	0.270537	0.395064	0.0700383	0.828763	-0.225682	0.48064
P19174	blue	0.97257	1.168e-07	0.887732	0.000116007	-0.959434	8.08111e-07	0.905573	5.03645e-05	-0.391192	0.20859	0.509288	0.0908002	-0.00659404	0.983773	0.361262	0.248591	-0.0770246	0.811939
Q7Z589	blue	0.972507	1.18118e-07	0.912671	3.44948e-05	-0.907193	4.63192e-05	0.841491	0.000600064	-0.472862	0.120541	0.461182	0.131285	0.0990836	0.759325	0.261341	0.41194	-0.0810598	0.802254
Q92843	blue	0.972321	1.22136e-07	0.904115	5.42369e-05	-0.902449	5.89465e-05	0.82947	0.000846567	-0.487047	0.108292	0.505213	0.0938517	0.112616	0.727491	0.244329	0.444081	-0.160331	0.61865
Q9BWW4	blue	0.972299	1.22623e-07	0.909898	4.0138e-05	-0.910869	3.80854e-05	0.830667	0.000818993	-0.492362	0.103924	0.44709	0.145052	0.103821	0.74814	0.244303	0.444131	-0.104298	0.747016
Q8IXK0	blue	0.97226	1.23474e-07	0.924422	1.70895e-05	-0.865897	0.000271536	0.788742	0.00229592	-0.541049	0.0692884	0.483746	0.111065	0.192481	0.54895	0.156516	0.627131	-0.226197	0.479611
Q7Z7H5	blue	0.971837	1.3308e-07	0.902558	5.86279e-05	-0.93623	7.45762e-06	0.881938	0.0001477	-0.420247	0.173765	0.464531	0.128143	0.0369805	0.909159	0.333936	0.288767	-0.0651991	0.840455
O43488	blue	0.971741	1.35358e-07	0.918197	2.51154e-05	-0.932309	9.98305e-06	0.870866	0.000226786	-0.453042	0.139129	0.37378	0.231351	0.0487325	0.880451	0.320036	0.310527	0.0473464	0.883831
A8MVW0	blue	0.970991	1.54103e-07	0.880509	0.000156461	-0.959037	8.47829e-07	0.899297	6.87283e-05	-0.400731	0.196723	0.509479	0.0906589	-0.010364	0.974499	0.352965	0.260422	-0.0926667	0.774544
P28370	blue	0.970954	1.55081e-07	0.90871	4.27675e-05	-0.909849	4.02454e-05	0.861949	0.000311756	-0.423586	0.170013	0.508717	0.0912236	0.0881541	0.78529	0.289174	0.361968	-0.145	0.652981
P51116	blue	0.970818	1.5869e-07	0.897182	7.59755e-05	-0.937508	6.7543e-06	0.891411	9.88346e-05	-0.394261	0.204726	0.515595	0.0862113	0.033992	0.916477	0.333994	0.288677	-0.114032	0.724184
O00512	blue	0.970527	1.66693e-07	0.933073	9.44487e-06	-0.870372	0.000230955	0.821199	0.00105703	-0.482999	0.111699	0.450491	0.141649	0.165639	0.606921	0.229221	0.473598	-0.0993518	0.758691
Q06323	blue	0.970205	1.75892e-07	0.938925	6.03736e-06	-0.881089	0.000152858	0.824306	0.000973741	-0.486086	0.109094	0.372283	0.233373	0.14826	0.645624	0.237161	0.457974	-0.0119797	0.970524
P51798	blue	0.970019	1.81402e-07	0.90154	6.16473e-05	-0.916185	2.82616e-05	0.860282	0.000330065	-0.426711	0.166548	0.5188	0.0839405	0.0804219	0.803784	0.285958	0.367571	-0.151068	0.639313
Q9Y6X9	blue	0.969736	1.90032e-07	0.892227	9.53124e-05	-0.936782	7.14698e-06	0.88922	0.000108802	-0.394881	0.203951	0.538208	0.0710527	0.0354301	0.912955	0.329598	0.295463	-0.146862	0.648776
P42765	blue	0.968762	2.22307e-07	0.929099	1.25169e-05	-0.895844	8.08628e-05	0.81525	0.0012318	-0.528517	0.0773049	0.314787	0.318974	0.116709	0.71794	0.244722	0.443327	0.0655857	0.83952
Q8IV08	blue	0.968712	2.24064e-07	0.886804	0.000120688	-0.957546	1.01126e-06	0.904739	5.2554e-05	-0.38518	0.216288	0.498572	0.0989708	-0.00571286	0.985942	0.364592	0.243934	-0.0671065	0.835843
P10155	blue	0.968464	2.32974e-07	0.904324	5.36695e-05	-0.945345	3.50285e-06	0.878114	0.000172067	-0.44216	0.150079	0.409818	0.185813	0.0256262	0.936991	0.326655	0.300055	0.0156903	0.9614
Q96SB3	blue	0.968463	2.33026e-07	0.913295	3.33164e-05	-0.924477	1.70285e-05	0.875092	0.000193454	-0.427082	0.166141	0.408733	0.187095	0.0506514	0.875776	0.337281	0.283663	0.0103938	0.974425
Q15059	blue	0.967965	2.51802e-07	0.917519	2.61435e-05	-0.839702	0.000632692	0.768055	0.00352758	-0.528505	0.0773128	0.548369	0.0648809	0.230222	0.471614	0.12612	0.696115	-0.308005	0.330073
Q9HCE5	blue	0.967493	2.7068e-07	0.893321	9.07443e-05	-0.942908	4.33873e-06	0.892761	9.30617e-05	-0.398332	0.199668	0.499057	0.0985906	0.0206033	0.949325	0.343352	0.274531	-0.0938696	0.771685
Q96AG3	blue	0.966891	2.96371e-07	0.943068	4.27922e-06	-0.878127	0.000171974	0.79647	0.00193241	-0.558034	0.0593641	0.300876	0.341962	0.161355	0.616381	0.208303	0.515901	0.040387	0.900826
Q14247	blue	0.966538	3.1236e-07	0.893224	9.11427e-05	-0.938753	6.12084e-06	0.89417	8.73191e-05	-0.38815	0.212465	0.499496	0.0982478	0.0202261	0.950252	0.343953	0.273637	-0.088603	0.78422
Q9UDR5	blue	0.965906	3.42601e-07	0.930342	1.14814e-05	-0.904886	5.21612e-05	0.835463	0.000715485	-0.491672	0.104484	0.313987	0.320272	0.098665	0.760316	0.279247	0.37941	0.104597	0.746311
Q8N3F8	blue	0.965646	3.55734e-07	0.867909	0.000252658	-0.950745	2.10145e-06	0.904394	5.34797e-05	-0.367468	0.239952	0.589242	0.0437862	-0.00987732	0.975696	0.357902	0.253344	-0.195975	0.541577
P11766	blue	0.965034	3.88143e-07	0.897189	7.5951e-05	-0.943817	4.0101e-06	0.882282	0.000145645	-0.422158	0.171611	0.439927	0.152393	0.0222887	0.945185	0.327963	0.298008	-0.0107057	0.973658
Q9BUJ2	blue	0.964283	4.31106e-07	0.928302	1.3218e-05	-0.883362	0.000139345	0.8195	0.00110487	-0.492464	0.103841	0.390831	0.209047	0.14284	0.657868	0.236789	0.4587	-0.0253712	0.937617
Q13332	blue	0.963946	4.51568e-07	0.91749	2.61884e-05	-0.837028	0.000683995	0.749289	0.00502896	-0.566412	0.0548533	0.509262	0.0908197	0.238714	0.454948	0.0903092	0.780154	-0.271758	0.39285
Q8NB49	blue	0.963837	4.58374e-07	0.908197	4.39441e-05	-0.893219	9.11639e-05	0.822008	0.00103484	-0.491938	0.104268	0.44723	0.144911	0.114669	0.722697	0.243292	0.446079	-0.0789201	0.807386
Q9H0B6	blue	0.963527	4.7808e-07	0.880577	0.000156038	-0.962613	5.40273e-07	0.917474	2.62135e-05	-0.365245	0.243027	0.485079	0.10994	-0.0339531	0.916572	0.399591	0.198118	-0.0300779	0.926069
P45974	blue	0.963348	4.8982e-07	0.887524	0.000117046	-0.944111	3.90842e-06	0.910431	3.90006e-05	-0.366042	0.241921	0.526527	0.0786332	0.000565889	0.998607	0.379261	0.224032	-0.0960649	0.766475
O60784	blue	0.963327	4.9121e-07	0.8666	0.000264813	-0.964915	3.94735e-07	0.920244	2.22049e-05	-0.352611	0.260934	0.542699	0.0682775	-0.043985	0.892034	0.403619	0.193213	-0.112856	0.72693
Q9P2B4	blue	0.963154	5.02724e-07	0.861484	0.000316781	-0.947973	2.7501e-06	0.903885	5.48701e-05	-0.354612	0.258049	0.621749	0.0308945	-0.00907473	0.97767	0.359411	0.251203	-0.229238	0.473565
Q96CP2	blue	0.962846	5.23825e-07	0.880218	0.000158299	-0.944385	3.81534e-06	0.895168	8.34248e-05	-0.384373	0.217334	0.527856	0.0777444	0.00703652	0.982685	0.353434	0.259746	-0.125312	0.69798
Q99805	blue	0.962764	5.29542e-07	0.907473	4.56468e-05	-0.847356	0.000502151	0.75624	0.00442557	-0.537595	0.0714378	0.480243	0.114059	0.205355	0.521992	0.122446	0.704611	-0.234109	0.46395
O95861	blue	0.962259	5.65955e-07	0.888057	0.000114405	-0.958221	9.34401e-07	0.911038	3.77369e-05	-0.375751	0.228704	0.45882	0.133531	-0.0208808	0.948643	0.390206	0.209842	0.00773566	0.980965
Q5SSJ5	blue	0.961166	6.51623e-07	0.875553	0.00019006	-0.927679	1.37873e-05	0.843888	0.000558407	-0.460768	0.131677	0.525847	0.0790912	0.053429	0.869014	0.263899	0.407209	-0.171783	0.59345
Q13526	blue	0.960995	6.65885e-07	0.929246	1.23908e-05	-0.897158	7.60633e-05	0.829285	0.000850869	-0.507583	0.0920687	0.311698	0.324004	0.104204	0.747238	0.262922	0.409014	0.0688799	0.831559
Q9H3P7	blue	0.960819	6.80883e-07	0.897225	7.58247e-05	-0.88412	0.000135057	0.822343	0.00102575	-0.459173	0.133193	0.549399	0.0642767	0.132792	0.68077	0.219998	0.49205	-0.216407	0.49932
P55072	blue	0.960774	6.84724e-07	0.877811	0.00017412	-0.957473	1.01983e-06	0.916525	2.77103e-05	-0.356381	0.255513	0.527856	0.0777444	-0.0230195	0.943391	0.38774	0.21299	-0.0782636	0.808962
O75151	blue	0.960179	7.37467e-07	0.897904	7.34381e-05	-0.87035	0.000231142	0.780607	0.00273268	-0.516135	0.0858256	0.490504	0.105438	0.164742	0.608897	0.162546	0.613745	-0.209988	0.512435
P14923	blue	0.960162	7.39098e-07	0.909953	4.00203e-05	-0.914807	3.059e-05	0.842019	0.000590686	-0.477999	0.116005	0.342539	0.275744	0.0656764	0.839301	0.289327	0.361702	0.0756214	0.815312
Q06787	blue	0.960019	7.52233e-07	0.902565	5.86079e-05	-0.933907	8.88335e-06	0.885345	0.000128339	-0.398854	0.199024	0.40154	0.195736	0.0222864	0.945191	0.353195	0.260091	0.0342673	0.915802
Q96NT0	blue	0.959948	7.58896e-07	0.88914	0.000109179	-0.900415	6.51229e-05	0.85121	0.000444901	-0.417559	0.176821	0.48794	0.10755	0.0703408	0.828033	0.304227	0.336346	-0.134814	0.67614
Q9Y2Z9	blue	0.959803	7.72465e-07	0.882566	0.000143965	-0.948299	2.66663e-06	0.908839	4.24767e-05	-0.363878	0.244928	0.511238	0.0893647	-0.00941176	0.976841	0.382424	0.219874	-0.0570606	0.860185
O43665	blue	0.959438	8.07728e-07	0.908064	4.42527e-05	-0.922116	1.97823e-05	0.870239	0.00023209	-0.421603	0.172235	0.401612	0.195648	0.0511703	0.874512	0.329354	0.295841	0.0207543	0.948954
Q8N5Z5	blue	0.95848	9.06288e-07	0.901181	6.27411e-05	-0.903114	5.70314e-05	0.865573	0.000274675	-0.407264	0.18884	0.484315	0.110584	0.0697693	0.829412	0.319949	0.310666	-0.0933136	0.773006
Q15319	blue	0.958394	9.15541e-07	0.871308	0.000223106	-0.932113	1.01249e-05	0.896655	7.78729e-05	-0.365097	0.243232	0.586078	0.0452163	0.0118586	0.970822	0.356395	0.255492	-0.194932	0.543773
Q9H4Z3	blue	0.958168	9.40341e-07	0.929093	1.25217e-05	-0.898559	7.11923e-05	0.829378	0.000848697	-0.498677	0.0988885	0.283379	0.372098	0.100322	0.756396	0.270167	0.395736	0.126619	0.694965
Q96QR8	blue	0.958119	9.45735e-07	0.892642	9.35582e-05	-0.8492	0.000474098	0.781769	0.00266671	-0.495928	0.10106	0.579322	0.0483802	0.182519	0.570194	0.155478	0.629445	-0.32933	0.29588
Q3LXA3	blue	0.958042	9.54375e-07	0.915848	2.88175e-05	-0.916239	2.81734e-05	0.865107	0.000279236	-0.429465	0.163533	0.346787	0.26944	0.0555269	0.863912	0.330801	0.293597	0.0933282	0.772972
P31327	blue	0.957699	9.93418e-07	0.870403	0.000230697	-0.967256	2.80591e-07	0.917102	2.6792e-05	-0.364493	0.244071	0.46232	0.130212	-0.0543649	0.866737	0.412003	0.183246	0.00531409	0.986923
P22681	blue	0.957691	9.9437e-07	0.902074	6.0049e-05	-0.922958	1.87624e-05	0.877079	0.000179174	-0.417249	0.177176	0.394996	0.203807	0.0291672	0.928303	0.354621	0.258036	0.041395	0.898362
Q04726	blue	0.957217	1.05048e-06	0.919719	2.29242e-05	-0.887576	0.000116785	0.808703	0.00144896	-0.502148	0.0961914	0.317472	0.314637	0.122551	0.704369	0.231597	0.468896	0.0685413	0.832376
Q53F19	blue	0.956656	1.12014e-06	0.902829	5.78463e-05	-0.821302	0.00105419	0.721502	0.00807973	-0.572132	0.0519151	0.498483	0.099041	0.25202	0.429404	0.0669	0.836342	-0.308797	0.328766
Q13363	blue	0.956215	1.17744e-06	0.888556	0.000111973	-0.943035	4.29129e-06	0.884672	0.000132	-0.405526	0.190918	0.417822	0.17652	0.00436868	0.989249	0.358106	0.253054	0.026453	0.934962
O95716	blue	0.956174	1.18287e-06	0.883266	0.000139896	-0.940648	5.24788e-06	0.892852	9.26803e-05	-0.375279	0.229335	0.433298	0.159393	-0.00593011	0.985407	0.371457	0.234495	0.00890552	0.978086
O95372	blue	0.956067	1.19711e-06	0.851439	0.000441668	-0.968224	2.41872e-07	0.921259	2.08632e-05	-0.3366	0.284698	0.590596	0.0431844	-0.0546428	0.866061	0.397513	0.200679	-0.153823	0.633141
O75170	blue	0.956054	1.19884e-06	0.858018	0.000356266	-0.916916	2.70858e-05	0.869516	0.000238326	-0.370273	0.236107	0.624707	0.029876	0.0343708	0.915549	0.317449	0.314675	-0.278945	0.379947
P63313	blue	0.955489	1.27665e-06	0.861884	0.000312451	-0.96633	3.22044e-07	0.919576	2.31236e-05	-0.351505	0.262538	0.526111	0.0789134	-0.0532909	0.86935	0.397358	0.200871	-0.101337	0.753999
O60271	blue	0.955344	1.2973e-06	0.877239	0.00017806	-0.916074	2.84443e-05	0.873479	0.000205692	-0.380422	0.222501	0.562554	0.0568998	0.0447791	0.890096	0.3133	0.32139	-0.211523	0.509286
Q08623	blue	0.954244	1.46241e-06	0.904269	5.38193e-05	-0.920084	2.24215e-05	0.880406	0.000157111	-0.397163	0.201112	0.413365	0.181658	0.0392842	0.903523	0.352508	0.261084	0.0201661	0.950399
Q6PCE3	blue	0.953997	1.50177e-06	0.852785	0.000423027	-0.978492	3.49622e-08	0.936263	7.43896e-06	-0.322015	0.307374	0.536921	0.0718623	-0.0834973	0.796417	0.434363	0.158255	-0.0778409	0.809978
P98175	blue	0.953897	1.5179e-06	0.885746	0.000126201	-0.881513	0.000150264	0.82963	0.000842833	-0.427915	0.165225	0.576444	0.0497744	0.118236	0.714384	0.239308	0.453791	-0.258993	0.416305
Q12906	blue	0.953408	1.59869e-06	0.929715	1.19952e-05	-0.821861	0.00103884	0.741101	0.00581718	-0.566868	0.0546151	0.42207	0.171709	0.255352	0.42312	0.10257	0.751089	-0.167719	0.602348
Q14161	blue	0.952995	1.66974e-06	0.891353	9.90906e-05	-0.868712	0.000245415	0.8062	0.00153936	-0.482403	0.112207	0.54562	0.0665127	0.138766	0.667123	0.203674	0.52548	-0.224653	0.482696
Q01844	blue	0.952827	1.69921e-06	0.880831	0.000154453	-0.925541	1.5891e-05	0.874603	0.000197103	-0.395577	0.203083	0.496058	0.100957	0.0316482	0.92222	0.323419	0.305149	-0.108438	0.73728
C9J798	blue	0.952506	1.75695e-06	0.867286	0.000258387	-0.888064	0.000114367	0.815027	0.00123877	-0.450464	0.141675	0.567058	0.0545158	0.0946092	0.769929	0.221726	0.488567	-0.251463	0.430459
O43374	blue	0.952506	1.75695e-06	0.867286	0.000258387	-0.888064	0.000114367	0.815027	0.00123877	-0.450464	0.141675	0.567058	0.0545158	0.0946092	0.769929	0.221726	0.488567	-0.251463	0.430459
P55036	blue	0.952176	1.81781e-06	0.883175	0.000140424	-0.879833	0.000160753	0.830214	0.000829352	-0.420537	0.173436	0.568998	0.0535111	0.114682	0.722665	0.238717	0.45494	-0.253614	0.426393
Q9Y250	blue	0.951585	1.93097e-06	0.838866	0.000648394	-0.978645	3.37466e-08	0.933462	9.17961e-06	-0.320448	0.309869	0.57886	0.0486021	-0.0925344	0.774859	0.428199	0.164914	-0.130731	0.685498
Q92793	blue	0.951488	1.95014e-06	0.9118	3.61964e-05	-0.827554	0.000892153	0.743025	0.00562411	-0.549408	0.0642713	0.459519	0.132863	0.234086	0.463996	0.109298	0.735262	-0.232738	0.466648
O15027	blue	0.951312	1.98504e-06	0.878318	0.000170691	-0.859626	0.000337499	0.79193	0.00214012	-0.457239	0.135048	0.582584	0.0468339	0.154478	0.631679	0.181145	0.573151	-0.302118	0.339874
Q96K83	blue	0.950954	2.05801e-06	0.879127	0.000165322	-0.930469	1.13799e-05	0.86659	0.000264911	-0.41154	0.183789	0.43893	0.153432	0.0216703	0.946704	0.332262	0.291341	-0.0320574	0.921217
Q9HBF4	blue	0.950214	2.21514e-06	0.860452	0.000328161	-0.972839	1.11222e-07	0.924821	1.66537e-05	-0.342031	0.276503	0.460832	0.131616	-0.07754	0.8107	0.426814	0.166434	0.0122294	0.96991
Q8NEU8	blue	0.949346	2.41151e-06	0.843501	0.000564975	-0.978593	3.4154e-08	0.943582	4.09299e-06	-0.301161	0.341483	0.559811	0.0583869	-0.0992227	0.758996	0.452907	0.139262	-0.0965767	0.765262
Q9Y2X7	blue	0.949316	2.41869e-06	0.892664	9.34691e-05	-0.921554	2.04863e-05	0.868234	0.000249701	-0.424084	0.169457	0.399589	0.198121	0.0298822	0.926549	0.327183	0.299227	0.0433461	0.893595
P49419	blue	0.948712	2.56355e-06	0.880656	0.000155547	-0.950525	2.14804e-06	0.893194	9.12649e-05	-0.402811	0.194191	0.383392	0.218611	-0.0288871	0.92899	0.382897	0.219256	0.0910719	0.778338
Q96K17	blue	0.948231	2.68371e-06	0.864713	0.000283144	-0.894117	8.75289e-05	0.847639	0.000497774	-0.389911	0.210216	0.629141	0.028395	0.07829	0.808899	0.270814	0.39456	-0.305358	0.334461
Q9NSK0	blue	0.948098	2.71787e-06	0.836207	0.000700385	-0.958578	8.9573e-07	0.923052	1.86509e-05	-0.312069	0.323396	0.639085	0.025267	-0.0617351	0.848843	0.408965	0.18682	-0.229657	0.472733
Q9Y3I0	blue	0.947071	2.99248e-06	0.901156	6.28164e-05	-0.912908	3.40439e-05	0.862401	0.000306926	-0.413921	0.181012	0.368135	0.239035	0.0470659	0.884515	0.332789	0.290528	0.0650265	0.840873
Q02252	blue	0.946959	3.0235e-06	0.875843	0.000187953	-0.888978	0.000109951	0.852491	0.000427047	-0.393855	0.205235	0.517297	0.085	0.0615622	0.849262	0.308476	0.329296	-0.174659	0.587185
O75884	blue	0.946532	3.14485e-06	0.887927	0.000115041	-0.931541	1.05488e-05	0.892024	9.61806e-05	-0.383993	0.217829	0.397229	0.20103	-0.00535878	0.986813	0.380097	0.222929	0.0364793	0.910386
A4D1P6	blue	0.946324	3.20551e-06	0.904791	5.24139e-05	-0.886692	0.000121263	0.810884	0.0013736	-0.477927	0.116068	0.35053	0.263955	0.108664	0.73675	0.246621	0.439682	0.0403226	0.900983
Q9HCD5	blue	0.946053	3.28579e-06	0.940397	5.35733e-06	-0.794305	0.00202943	0.703978	0.0106094	-0.594018	0.0416883	0.323616	0.304837	0.296786	0.348886	0.0650971	0.840702	-0.0754148	0.815809
P83916	blue	0.946036	3.29073e-06	0.873306	0.000207034	-0.94404	3.93268e-06	0.904486	5.32311e-05	-0.34839	0.267083	0.447821	0.144316	-0.0268271	0.934043	0.395776	0.202834	-0.00587678	0.985538
Q9Y5S2	blue	0.945036	3.60122e-06	0.847119	0.000505848	-0.974665	7.87747e-08	0.93892	6.03945e-06	-0.309109	0.328252	0.508384	0.0914714	-0.100195	0.756696	0.460522	0.13191	-0.0302693	0.9256
Q9BZZ5	blue	0.944868	3.6554e-06	0.90112	6.29288e-05	-0.879447	0.00016324	0.817859	0.00115261	-0.45747	0.134825	0.421598	0.17224	0.1178	0.715399	0.247059	0.438845	-0.0668663	0.836423
Q1KMD3	blue	0.944789	3.68105e-06	0.89063	0.000102303	-0.934247	8.66226e-06	0.881567	0.000149934	-0.401545	0.19573	0.343468	0.274358	-0.00217389	0.99465	0.372306	0.233343	0.121543	0.706703
Q92896	blue	0.944272	3.85354e-06	0.909662	4.06515e-05	-0.906669	4.76e-05	0.847472	0.000500354	-0.44831	0.143825	0.292279	0.356601	0.0550557	0.865058	0.321385	0.308376	0.150185	0.641296
P07384	blue	0.943825	4.00734e-06	0.85738	0.000363934	-0.969233	2.0618e-07	0.923655	1.79509e-05	-0.342278	0.276134	0.446237	0.145914	-0.0840551	0.795082	0.435402	0.157149	0.0300132	0.926228
Q9P253	blue	0.943734	4.03925e-06	0.850926	0.000448944	-0.972163	1.25638e-07	0.938746	6.12457e-06	-0.307261	0.331303	0.49542	0.101465	-0.0938682	0.771689	0.456894	0.13538	-0.0123719	0.96956
P51793	blue	0.943305	4.19254e-06	0.843254	0.000569207	-0.973854	9.20932e-08	0.929034	1.25731e-05	-0.316318	0.316498	0.508071	0.0917044	-0.0948986	0.769242	0.447062	0.14508	-0.016792	0.958692
Q13595	blue	0.943303	4.19344e-06	0.889972	0.000105297	-0.885668	0.000126613	0.83077	0.000816673	-0.433725	0.158937	0.468406	0.12457	0.099579	0.758154	0.263084	0.408714	-0.103497	0.748902
O75582	blue	0.942927	4.33168e-06	0.887986	0.00011475	-0.915121	3.00479e-05	0.866471	0.000266034	-0.404114	0.192617	0.396628	0.201776	0.032316	0.920583	0.344353	0.273042	0.0288469	0.929088
P07902	blue	0.942197	4.60984e-06	0.828189	0.000876825	-0.966752	3.02572e-07	0.932803	9.63224e-06	-0.294645	0.352539	0.603852	0.0375953	-0.0951805	0.768573	0.446098	0.146054	-0.157566	0.624793
Q9HA64	blue	0.941953	4.70602e-06	0.859027	0.000344405	-0.944778	3.68472e-06	0.912621	3.4591e-05	-0.329688	0.295322	0.486377	0.108851	-0.0513183	0.874151	0.414807	0.179986	-0.027633	0.932066
Q92805	blue	0.941851	4.74667e-06	0.862476	0.000306132	-0.908905	4.23278e-05	0.880907	0.000153981	-0.355244	0.257141	0.571825	0.0520697	0.020928	0.948528	0.362191	0.247287	-0.173299	0.590146
Q14011	blue	0.941533	4.87523e-06	0.850847	0.00045007	-0.956826	1.09868e-06	0.908279	4.37541e-05	-0.342101	0.276399	0.51327	0.0878842	-0.05213	0.872175	0.396594	0.201818	-0.0593237	0.854691
P21796	blue	0.941394	4.93237e-06	0.866737	0.000263524	-0.948005	2.74179e-06	0.894622	8.55377e-05	-0.366225	0.241668	0.413947	0.180982	-0.0377108	0.907372	0.386068	0.215141	0.0665538	0.837179
Q9C0A1	blue	0.941197	5.01403e-06	0.83223	0.000784071	-0.944727	3.70146e-06	0.911983	3.58324e-05	-0.308188	0.32977	0.643319	0.0240142	-0.049273	0.879134	0.397483	0.200716	-0.249066	0.435014
Q96RF0	blue	0.941133	5.04084e-06	0.825418	0.000945184	-0.951158	2.01616e-06	0.910221	3.94471e-05	-0.31378	0.320609	0.658407	0.0199145	-0.0580576	0.857764	0.388744	0.211705	-0.247978	0.437089
O94901	blue	0.940691	5.22904e-06	0.877134	0.000178784	-0.936507	7.30076e-06	0.894511	8.59708e-05	-0.360515	0.249643	0.371971	0.233796	-0.0284735	0.930004	0.409022	0.186753	0.10801	0.738286
P22059	blue	0.940117	5.48189e-06	0.851793	0.000436703	-0.965858	3.44982e-07	0.925424	1.6014e-05	-0.337602	0.283176	0.468346	0.124624	-0.0869285	0.788215	0.440689	0.151601	0.0120301	0.9704
Q12837	blue	0.940074	5.501e-06	0.835163	0.000721648	-0.948344	2.65507e-06	0.92445	1.70586e-05	-0.295393	0.35126	0.630077	0.0280891	-0.0597204	0.853729	0.419226	0.174921	-0.20881	0.514858
Q01851	blue	0.940074	5.501e-06	0.835163	0.000721648	-0.948344	2.65507e-06	0.92445	1.70586e-05	-0.295393	0.35126	0.630077	0.0280891	-0.0597204	0.853729	0.419226	0.174921	-0.20881	0.514858
Q9NQR4	blue	0.939824	5.61441e-06	0.878015	0.000172734	-0.927571	1.38884e-05	0.900806	6.3898e-05	-0.345381	0.271518	0.446309	0.145842	-0.0138235	0.96599	0.39407	0.204966	0.0256322	0.936976
O75165	blue	0.939746	5.65011e-06	0.90638	4.83159e-05	-0.827028	0.000904975	0.784108	0.0025376	-0.48981	0.106006	0.499801	0.0980098	0.190627	0.552878	0.190845	0.552416	-0.202607	0.527698
Q9HCE3	blue	0.939013	5.9946e-06	0.8293	0.000850527	-0.963467	4.81987e-07	0.926224	1.51937e-05	-0.298783	0.345496	0.583903	0.0462187	-0.0854238	0.791809	0.426652	0.166614	-0.16005	0.619273
Q6UWE0	blue	0.938336	6.32769e-06	0.855061	0.000392899	-0.928912	1.26784e-05	0.889503	0.000107472	-0.350076	0.264617	0.475246	0.118422	-0.0329753	0.918967	0.397427	0.200785	-0.0477479	0.882852
P35579	blue	0.937708	6.64932e-06	0.866524	0.000265539	-0.907709	4.50868e-05	0.86737	0.00025761	-0.381979	0.220456	0.508899	0.0910891	0.0229661	0.943522	0.328354	0.297399	-0.127712	0.692445
Q8IZ07	blue	0.937685	6.66147e-06	0.839451	0.000637383	-0.973422	9.98841e-08	0.926947	1.44817e-05	-0.324413	0.30358	0.467102	0.125764	-0.109867	0.733928	0.45564	0.136593	0.0173047	0.957431
Q9H1E5	blue	0.937303	6.86382e-06	0.856571	0.000373846	-0.916503	2.77451e-05	0.864099	0.000289317	-0.377925	0.225804	0.540454	0.0696553	0.0244056	0.939987	0.318438	0.313085	-0.145261	0.65239
Q6IA69	blue	0.936987	7.03467e-06	0.817441	0.00116502	-0.986046	4.07065e-09	0.946355	3.1965e-06	-0.280385	0.377389	0.574227	0.0508671	-0.137555	0.669881	0.466462	0.126354	-0.101777	0.752961
A0A0B4J2D5	blue	0.936393	7.36502e-06	0.817158	0.0011735	-0.984553	6.74976e-09	0.947034	3.00267e-06	-0.275472	0.386155	0.578747	0.0486565	-0.136505	0.672276	0.472925	0.120485	-0.096866	0.764576
P0DPI2	blue	0.936393	7.36502e-06	0.817158	0.0011735	-0.984553	6.74976e-09	0.947034	3.00267e-06	-0.275472	0.386155	0.578747	0.0486565	-0.136505	0.672276	0.472925	0.120485	-0.096866	0.764576
P11182	blue	0.936011	7.58364e-06	0.828763	0.000863152	-0.977539	4.33597e-08	0.93713	6.95691e-06	-0.303165	0.338119	0.508215	0.0915972	-0.126005	0.696382	0.46905	0.123982	-0.0212662	0.947697
Q96P70	blue	0.935799	7.70737e-06	0.854639	0.000398346	-0.956996	1.07743e-06	0.927739	1.37316e-05	-0.318983	0.312211	0.472063	0.121257	-0.078826	0.807612	0.440553	0.151742	0.000378864	0.999068
Q9H5H4	blue	0.935626	7.80945e-06	0.855141	0.000391867	-0.95979	7.73768e-07	0.925683	1.57445e-05	-0.329302	0.295923	0.474249	0.119305	-0.0767034	0.812711	0.437758	0.154661	0.0110655	0.972773
Q9UNM6	blue	0.935374	7.95993e-06	0.94077	5.19519e-06	-0.832008	0.000788968	0.775549	0.00303453	-0.513325	0.087844	0.247922	0.437194	0.191156	0.551756	0.201293	0.530436	0.132853	0.68063
Q9H0W9	blue	0.935027	8.17125e-06	0.825386	0.000945994	-0.963416	4.85339e-07	0.93488	8.26224e-06	-0.271278	0.393719	0.606055	0.0367192	-0.0942568	0.770766	0.438509	0.153873	-0.156519	0.627125
O95696	blue	0.934624	8.42223e-06	0.839122	0.000643559	-0.879761	0.000161211	0.818886	0.00112256	-0.397489	0.200708	0.642749	0.02418	0.0823815	0.799088	0.237331	0.457641	-0.358873	0.251965
Q709C8	blue	0.934313	8.61953e-06	0.814882	0.00124332	-0.976245	5.72435e-08	0.948349	2.65392e-06	-0.26143	0.411774	0.636601	0.0260239	-0.12252	0.704441	0.464385	0.128279	-0.179338	0.577046
O14497	blue	0.933607	9.08232e-06	0.886573	0.000121874	-0.797027	0.00190802	0.724476	0.00769987	-0.529969	0.0763447	0.569955	0.0530198	0.257115	0.419813	0.0815732	0.801024	-0.363997	0.244762
Q9H2F5	blue	0.933596	9.08946e-06	0.922611	1.91775e-05	-0.777561	0.00291161	0.711954	0.00939427	-0.544631	0.0671068	0.359135	0.251593	0.279884	0.378278	0.0953792	0.768102	-0.152125	0.636944
Q01968	blue	0.933554	9.11786e-06	0.823651	0.000990857	-0.983313	9.90961e-09	0.934442	8.53754e-06	-0.306829	0.332018	0.508743	0.0912048	-0.131165	0.684502	0.455268	0.136954	-0.0192705	0.9526
Q9C0H2	blue	0.933309	9.28324e-06	0.834998	0.000725063	-0.974837	7.61708e-08	0.942107	4.64535e-06	-0.283762	0.371424	0.506253	0.0930669	-0.116028	0.719527	0.466667	0.126165	-0.019656	0.951653
P17655	blue	0.932781	9.6476e-06	0.857394	0.000363765	-0.94246	4.50812e-06	0.914878	3.04662e-05	-0.321935	0.307502	0.461086	0.131375	-0.0588545	0.85583	0.426483	0.1668	0.0306915	0.924565
Q6NUM9	blue	0.932766	9.65836e-06	0.858403	0.000351699	-0.89411	8.75597e-05	0.850113	0.000460649	-0.374872	0.229882	0.460198	0.132217	0.0247061	0.939249	0.32604	0.301019	-0.103213	0.749572
Q00537	blue	0.932691	9.71064e-06	0.832341	0.000781646	-0.894797	8.4857e-05	0.811964	0.00133742	-0.414579	0.180249	0.516194	0.0857836	0.0416085	0.89784	0.247926	0.437187	-0.216333	0.49947
Q5VWX1	blue	0.932619	9.76181e-06	0.887997	0.000114696	-0.89155	9.8229e-05	0.820034	0.00108967	-0.463104	0.129475	0.356879	0.254801	0.0780329	0.809517	0.260092	0.41426	0.049904	0.877596
O75368	blue	0.932491	9.8525e-06	0.821946	0.00103653	-0.957404	1.02807e-06	0.928486	1.30532e-05	-0.282398	0.373827	0.633473	0.0269997	-0.0838621	0.795544	0.423952	0.169605	-0.19526	0.543083
O15498	blue	0.932469	9.86857e-06	0.839283	0.00064052	-0.950019	2.25803e-06	0.906247	4.86485e-05	-0.323196	0.305502	0.535976	0.0724609	-0.0609793	0.850675	0.391628	0.208039	-0.094529	0.77012
Q8NFD5	blue	0.932356	9.94902e-06	0.823478	0.000995418	-0.92328	1.83835e-05	0.878285	0.000170909	-0.34529	0.271653	0.635257	0.0264398	-0.0230738	0.943257	0.353486	0.25967	-0.293497	0.354507
Q96P50	blue	0.932124	1.01168e-05	0.839452	0.000637352	-0.943965	3.95871e-06	0.921714	2.0283e-05	-0.294393	0.352971	0.550929	0.0633866	-0.0668195	0.836536	0.440947	0.151333	-0.0914106	0.777532
Q9H7B4	blue	0.931812	1.03465e-05	0.883926	0.000136144	-0.868923	0.000243537	0.798547	0.00184268	-0.50151	0.0966837	0.401993	0.195185	0.102182	0.752005	0.237834	0.456661	-0.0598206	0.853485
Q96PE3	blue	0.931661	1.04589e-05	0.877414	0.000176844	-0.929762	1.19555e-05	0.880509	0.000156463	-0.390453	0.209527	0.316087	0.31687	-0.0270057	0.933605	0.397143	0.201137	0.165504	0.607218
Q9BY12	blue	0.931215	1.07963e-05	0.825359	0.000946676	-0.962583	5.42422e-07	0.941597	4.84934e-06	-0.264828	0.4055	0.608623	0.0357164	-0.100062	0.75701	0.457279	0.135009	-0.154219	0.632258
O60885	blue	0.930907	1.10341e-05	0.852614	0.000425362	-0.862065	0.000310516	0.798656	0.00183806	-0.419882	0.174177	0.552559	0.0624474	0.108912	0.736168	0.231925	0.46825	-0.246217	0.440456
O95749	blue	0.930559	1.13078e-05	0.893063	9.18059e-05	-0.901408	6.2047e-05	0.837538	0.000673981	-0.460414	0.132013	0.274036	0.388736	0.0380172	0.906622	0.320113	0.310405	0.138909	0.666797
Q9HAT8	blue	0.929976	1.17794e-05	0.835572	0.000713266	-0.87923	0.000164654	0.830588	0.000820805	-0.369676	0.236922	0.603943	0.0375589	0.0526113	0.871003	0.298727	0.34559	-0.26497	0.405238
Q16658	blue	0.929418	1.22443e-05	0.849702	0.000466668	-0.961113	6.56042e-07	0.911406	3.6987e-05	-0.344404	0.272967	0.385332	0.216092	-0.0916141	0.777048	0.434879	0.157705	0.11263	0.72746
Q96BJ3	blue	0.929151	1.24724e-05	0.826296	0.000923095	-0.973473	9.89387e-08	0.936967	7.04549e-06	-0.288996	0.362277	0.485067	0.10995	-0.129804	0.687629	0.468815	0.124196	-0.00650509	0.983992
Q6YP21	blue	0.92904	1.25679e-05	0.841296	0.000603566	-0.969249	2.05656e-07	0.936351	7.38889e-06	-0.301879	0.340275	0.456401	0.135856	-0.114862	0.722246	0.476799	0.117054	0.0659608	0.838613
P30086	blue	0.928968	1.26303e-05	0.926596	1.48239e-05	-0.842991	0.000573722	0.788172	0.00232465	-0.490994	0.105037	0.249471	0.434241	0.157751	0.624381	0.234637	0.462914	0.164347	0.609767
Q9UJ68	blue	0.928852	1.27309e-05	0.801925	0.00170361	-0.98527	5.32829e-09	0.957077	1.06756e-06	-0.240035	0.452379	0.628391	0.0286417	-0.15459	0.631428	0.488794	0.106843	-0.151874	0.637507
P51991	blue	0.928712	1.28534e-05	0.817101	0.0011752	-0.956096	1.19329e-06	0.922238	1.96313e-05	-0.279501	0.378959	0.617935	0.0322441	-0.0864757	0.789296	0.42967	0.16331	-0.179975	0.575672
O43813	blue	0.927715	1.37541e-05	0.831853	0.000792392	-0.976774	5.11906e-08	0.949468	2.38324e-06	-0.27144	0.393425	0.489361	0.106375	-0.133594	0.678933	0.492796	0.103572	0.0205678	0.949412
Q9UJY5	blue	0.927463	1.39893e-05	0.845679	0.000528775	-0.928613	1.29404e-05	0.904265	5.38281e-05	-0.315776	0.317373	0.555919	0.0605425	-0.0313034	0.923065	0.388374	0.212178	-0.129263	0.688873
Q99758	blue	0.926737	1.46854e-05	0.90425	5.38706e-05	-0.804129	0.00161732	0.73477	0.00648767	-0.530411	0.0760542	0.431493	0.161334	0.23926	0.453884	0.124487	0.699887	-0.157607	0.624702
O60716	blue	0.926272	1.51458e-05	0.883849	0.000136578	-0.874077	0.000201085	0.799724	0.00179327	-0.488807	0.106832	0.288761	0.362685	0.074418	0.818207	0.261914	0.410878	0.108122	0.738022
P11234	blue	0.926217	1.52012e-05	0.807806	0.00148087	-0.944551	3.75957e-06	0.88632	0.000123184	-0.341134	0.277848	0.588341	0.0441905	-0.0732654	0.820983	0.374512	0.230365	-0.196678	0.540099
P40925	blue	0.925978	1.54418e-05	0.864692	0.000283348	-0.903562	5.57682e-05	0.843463	0.00056563	-0.402633	0.194407	0.423296	0.170337	0.031011	0.923782	0.298632	0.345751	0.00539821	0.986716
Q9P016	blue	0.925883	1.5539e-05	0.919628	2.30515e-05	-0.774753	0.00308428	0.700498	0.0111747	-0.557085	0.0598909	0.365137	0.243176	0.292652	0.355959	0.0695838	0.829859	-0.111081	0.731084
O60518	blue	0.925874	1.55477e-05	0.848692	0.000481696	-0.942249	4.58968e-06	0.908833	4.24903e-05	-0.315828	0.317289	0.439335	0.153009	-0.0664248	0.837491	0.440816	0.151469	0.0350699	0.913836
P05165	blue	0.925696	1.5731e-05	0.815459	0.00122532	-0.979831	2.541e-08	0.947272	2.93699e-06	-0.274593	0.387733	0.525169	0.0795488	-0.149745	0.642285	0.496048	0.100964	-0.0189098	0.953486
Q8IY17	blue	0.924272	1.72554e-05	0.829849	0.000837766	-0.939554	5.73875e-06	0.904076	5.4346e-05	-0.292931	0.355478	0.487305	0.108077	-0.0756286	0.815295	0.432853	0.15987	-0.0229013	0.943681
Q7Z6Z7	blue	0.924004	1.75542e-05	0.841027	0.000608403	-0.963812	4.5993e-07	0.939509	5.75982e-06	-0.285392	0.368563	0.450256	0.141882	-0.115672	0.720355	0.483504	0.111271	0.0581869	0.85745
Q96MX3	blue	0.923475	1.81569e-05	0.814761	0.00124711	-0.909874	4.01901e-05	0.876962	0.000179985	-0.312822	0.322168	0.705161	0.0104222	-0.00799939	0.980316	0.345544	0.271276	-0.34782	0.26792
Q9H6K5	blue	0.923276	1.8388e-05	0.803911	0.00162572	-0.982561	1.23371e-08	0.962151	5.74017e-07	-0.237404	0.4575	0.605294	0.0370204	-0.160509	0.618255	0.502974	0.0955569	-0.118418	0.713961
Q86VP3	blue	0.9231	1.85943e-05	0.823836	0.000985988	-0.977027	4.84861e-08	0.934724	8.35914e-06	-0.296213	0.349861	0.447225	0.144916	-0.142192	0.659338	0.477672	0.11629	0.0627542	0.846374
Q8WVV9	blue	0.921934	2.00079e-05	0.811758	0.00134425	-0.954386	1.44024e-06	0.925386	1.60535e-05	-0.263204	0.408493	0.605222	0.0370488	-0.0981172	0.761612	0.435198	0.157367	-0.16085	0.6175
P59923	blue	0.921794	2.01834e-05	0.902627	5.84278e-05	-0.826627	0.000914865	0.764437	0.00378632	-0.472137	0.121191	0.300877	0.34196	0.168581	0.600457	0.197389	0.538605	0.0386055	0.905183
Q15596	blue	0.921627	2.03936e-05	0.805035	0.00158286	-0.972153	1.25847e-07	0.946232	3.23264e-06	-0.248829	0.435464	0.610233	0.0350979	-0.135379	0.674849	0.4804	0.113924	-0.138726	0.667213
Q9UJU6	blue	0.921413	2.06665e-05	0.838698	0.000651586	-0.953391	1.60167e-06	0.934689	8.38113e-06	-0.279	0.37985	0.464581	0.128096	-0.107085	0.740457	0.479463	0.114733	0.0402773	0.901094
Q14202	blue	0.921132	2.10282e-05	0.913755	3.24679e-05	-0.760658	0.00407163	0.684688	0.0140284	-0.546043	0.0662599	0.310529	0.325918	0.28951	0.361385	0.0801122	0.804526	-0.0824517	0.79892
Q6P9B6	blue	0.920891	2.13425e-05	0.816437	0.00119527	-0.942601	4.45412e-06	0.918295	2.49697e-05	-0.264185	0.406683	0.60249	0.0381443	-0.0815551	0.801067	0.432157	0.160618	-0.128512	0.690601
O96011	blue	0.920669	2.16345e-05	0.799434	0.00180536	-0.915303	2.97351e-05	0.875582	0.000189852	-0.322732	0.306237	0.708831	0.00985692	-0.0313228	0.923017	0.346586	0.269737	-0.379863	0.223237
P22314	blue	0.920581	2.17516e-05	0.797595	0.00188341	-0.990466	6.10485e-10	0.964987	3.90737e-07	-0.229252	0.473536	0.593908	0.0417361	-0.177202	0.581667	0.51274	0.0882686	-0.0884173	0.784663
Q9BSQ5	blue	0.920467	2.19039e-05	0.811102	0.00136623	-0.97729	4.5792e-08	0.953917	1.51455e-06	-0.25391	0.425833	0.531199	0.0755383	-0.157674	0.624551	0.504372	0.0944902	-0.0283508	0.930305
Q9NXU5	blue	0.920358	2.20504e-05	0.792469	0.0021146	-0.973252	1.03098e-07	0.94634	3.20071e-06	-0.245658	0.441529	0.638772	0.0253615	-0.151415	0.638534	0.484417	0.110498	-0.175969	0.58434
Q96GK7	blue	0.919849	2.27442e-05	0.809261	0.00142939	-0.911084	3.76428e-05	0.86417	0.000288594	-0.338206	0.282261	0.656503	0.0204012	-0.0126664	0.968835	0.334847	0.287372	-0.331516	0.292492
Q6P2I3	blue	0.919849	2.27442e-05	0.809261	0.00142939	-0.911084	3.76428e-05	0.86417	0.000288594	-0.338206	0.282261	0.656503	0.0204012	-0.0126664	0.968835	0.334847	0.287372	-0.331516	0.292492
Q5T5Y3	blue	0.919803	2.28083e-05	0.798715	0.00183558	-0.975698	6.40932e-08	0.952852	1.69493e-06	-0.247599	0.437813	0.630019	0.0281079	-0.150853	0.639797	0.486485	0.10876	-0.170427	0.596413
Q5JTV8	blue	0.919664	2.30017e-05	0.822885	0.00101118	-0.929995	1.17637e-05	0.887768	0.000115831	-0.305564	0.334118	0.494489	0.102209	-0.0624474	0.847117	0.389447	0.210807	-0.0648207	0.841371
Q9H1P3	blue	0.919426	2.33344e-05	0.872139	0.00021631	-0.872855	0.000210586	0.810493	0.0013869	-0.446306	0.145845	0.358887	0.251945	0.0697043	0.829569	0.298513	0.345953	0.0144593	0.964426
Q12926	blue	0.919369	2.34149e-05	0.814481	0.00125592	-0.871315	0.000223046	0.811856	0.00134101	-0.38821	0.212388	0.700268	0.0112127	0.0701362	0.828526	0.237592	0.457133	-0.421001	0.172912
Q5QJ74	blue	0.918168	2.51593e-05	0.834159	0.000742562	-0.938249	6.3717e-06	0.926709	1.47133e-05	-0.281822	0.374844	0.517258	0.085028	-0.086561	0.789093	0.469603	0.123479	-0.0352127	0.913487
O60443	blue	0.918086	2.52819e-05	0.839936	0.000628345	-0.816589	0.00119067	0.748999	0.00505544	-0.458073	0.134246	0.655951	0.0205439	0.180809	0.573874	0.133809	0.67844	-0.439091	0.153264
Q9Y2B0	blue	0.917439	2.62665e-05	0.856513	0.000374561	-0.869997	0.000234161	0.834327	0.000739024	-0.382858	0.219307	0.536218	0.0723071	0.0701539	0.828484	0.281037	0.376233	-0.138322	0.668134
Q14254	blue	0.916882	2.71394e-05	0.793896	0.00204818	-0.984721	6.39175e-09	0.95246	1.76532e-06	-0.246372	0.440159	0.561552	0.05744	-0.176096	0.584065	0.50018	0.0977145	-0.0604394	0.851985
P04899	blue	0.916827	2.72258e-05	0.844736	0.000544222	-0.91814	2.52005e-05	0.856754	0.000371585	-0.395453	0.203236	0.37837	0.225214	-0.0305768	0.924846	0.348502	0.266919	0.0597274	0.853711
Q96IW2	blue	0.916769	2.73193e-05	0.822587	0.00101918	-0.972918	1.09636e-07	0.947461	2.88579e-06	-0.263822	0.407351	0.454375	0.137824	-0.151777	0.637722	0.508893	0.0910931	0.0733176	0.820857
Q53GL0	blue	0.916693	2.74399e-05	0.80967	0.00141516	-0.950929	2.06311e-06	0.926162	1.52555e-05	-0.250891	0.431545	0.551209	0.0632247	-0.11514	0.721597	0.459388	0.132988	-0.0832525	0.797002
Q9UQ90	blue	0.916564	2.76476e-05	0.802628	0.00167571	-0.88888	0.000110417	0.852634	0.000425088	-0.324036	0.304174	0.673377	0.0163771	-0.0017519	0.995689	0.331668	0.292257	-0.348481	0.26695
P45954	blue	0.916455	2.78226e-05	0.778196	0.00287358	-0.977493	4.37994e-08	0.950931	2.06267e-06	-0.224251	0.4835	0.669581	0.0172263	-0.168925	0.599703	0.497348	0.0999345	-0.199682	0.533799
Q96IG2	blue	0.916367	2.79661e-05	0.800659	0.00175476	-0.9855	4.92762e-09	0.958178	9.39178e-07	-0.231662	0.468768	0.527084	0.07826	-0.180531	0.574473	0.522077	0.0816612	-0.0018758	0.995384
Q9H3H3	blue	0.915944	2.86586e-05	0.864774	0.000282535	-0.913339	3.32346e-05	0.870762	0.000227663	-0.360789	0.249257	0.318982	0.312213	-0.0237208	0.941668	0.394548	0.204367	0.154642	0.631312
O14683	blue	0.915608	2.92192e-05	0.789748	0.00224583	-0.967823	2.57354e-07	0.941254	4.99049e-06	-0.246173	0.44054	0.64536	0.0234265	-0.145904	0.650938	0.468897	0.124121	-0.192082	0.549793
P19532	blue	0.915262	2.98061e-05	0.843531	0.000564472	-0.802744	0.00167117	0.725312	0.00759555	-0.499257	0.0984341	0.584723	0.0458388	0.189549	0.555167	0.115854	0.719933	-0.402945	0.19403
Q8NBX0	blue	0.915225	2.98684e-05	0.876707	0.000181778	-0.826971	0.000906374	0.789137	0.00227613	-0.436836	0.155632	0.472505	0.120861	0.140488	0.663207	0.242589	0.447436	-0.149551	0.642721
Q66K74	blue	0.915225	2.98687e-05	0.798669	0.00183749	-0.990482	6.05325e-10	0.959157	8.35644e-07	-0.239581	0.45326	0.524189	0.0802143	-0.186097	0.562526	0.516987	0.0852198	-0.0055174	0.986423
O15164	blue	0.914579	3.09901e-05	0.854605	0.000398798	-0.923687	1.79134e-05	0.881565	0.000149949	-0.353507	0.259641	0.33954	0.280245	-0.0487998	0.880287	0.418102	0.176201	0.131449	0.68385
P57737	blue	0.914422	3.12665e-05	0.837621	0.00067235	-0.951958	1.859e-06	0.913018	3.38364e-05	-0.31846	0.313051	0.368445	0.238609	-0.109369	0.735097	0.466197	0.126599	0.148521	0.645037
Q9Y680	blue	0.914273	3.15329e-05	0.814377	0.00125922	-0.965154	3.81595e-07	0.928066	1.34317e-05	-0.271832	0.392715	0.463771	0.128851	-0.136627	0.671999	0.474882	0.118744	0.0541549	0.867248
Q6ZRS2	blue	0.91252	3.47854e-05	0.816861	0.00118242	-0.843295	0.000568496	0.799976	0.00178281	-0.383057	0.219048	0.698517	0.0115063	0.0966035	0.765198	0.233537	0.465075	-0.423212	0.17043
Q15019	blue	0.912454	3.49139e-05	0.823824	0.000986302	-0.918489	2.46831e-05	0.902317	5.93342e-05	-0.277365	0.382765	0.553439	0.0619444	-0.058796	0.855972	0.417692	0.176669	-0.0973791	0.76336
Q9H0E2	blue	0.912438	3.49436e-05	0.797992	0.00186634	-0.986865	3.0116e-09	0.966182	3.291e-07	-0.22204	0.487936	0.533418	0.0740978	-0.190009	0.554189	0.54033	0.0697322	-0.00451955	0.988878
Q8IXT5	blue	0.912306	3.52007e-05	0.794213	0.00203362	-0.96426	4.32469e-07	0.944663	3.72263e-06	-0.220095	0.491854	0.589913	0.0434871	-0.149441	0.642968	0.499631	0.0981421	-0.119103	0.712369
A6NEC2	blue	0.911955	3.58882e-05	0.822617	0.00101836	-0.959971	7.56677e-07	0.945499	3.45456e-06	-0.257766	0.418595	0.492516	0.103799	-0.13601	0.673406	0.501543	0.0966581	0.0148029	0.963582
Q8TAT6	blue	0.911562	3.66723e-05	0.800729	0.00175192	-0.981038	1.87013e-08	0.969057	2.12108e-07	-0.213865	0.504495	0.558176	0.0592854	-0.180701	0.574106	0.535367	0.0728483	-0.034697	0.91475
Q9UFW8	blue	0.910695	3.84481e-05	0.841025	0.000608439	-0.828275	0.000874777	0.797464	0.00188904	-0.372327	0.233315	0.626284	0.0293429	0.125079	0.69852	0.227508	0.477	-0.35021	0.264422
Q8TDZ2	blue	0.910212	3.94652e-05	0.787399	0.00236405	-0.988254	1.72678e-09	0.962945	5.16976e-07	-0.228556	0.474917	0.561089	0.0576906	-0.1975	0.538372	0.528531	0.0772955	-0.0440984	0.891758
Q8TD26	blue	0.910197	3.9497e-05	0.828364	0.000872653	-0.825547	0.000941901	0.783031	0.00259643	-0.384054	0.217749	0.67738	0.0155151	0.133566	0.678996	0.203698	0.525429	-0.414554	0.180278
Q6UXK5	blue	0.91011	3.96834e-05	0.803207	0.00165303	-0.938952	6.02404e-06	0.896159	7.96922e-05	-0.303796	0.337065	0.591964	0.0425819	-0.0816349	0.800876	0.407954	0.18802	-0.156575	0.626998
P17174	blue	0.909825	4.02959e-05	0.83407	0.000744441	-0.950326	2.19081e-06	0.932621	9.7607e-06	-0.273447	0.389798	0.430867	0.162011	-0.116652	0.718072	0.489159	0.106542	0.108744	0.736563
Q6VMQ6	blue	0.909199	4.16699e-05	0.811304	0.00135944	-0.90847	4.3315e-05	0.87073	0.000227928	-0.305507	0.334213	0.58896	0.0439126	-0.0308523	0.924171	0.375891	0.228516	-0.195651	0.542257
Q16698	blue	0.90899	4.21354e-05	0.772214	0.003247	-0.983779	8.60616e-09	0.962863	5.22665e-07	-0.203912	0.524985	0.651144	0.0218181	-0.194523	0.544635	0.519454	0.0834818	-0.156563	0.627026
O43181	blue	0.908825	4.25081e-05	0.795024	0.00199681	-0.975188	7.104e-08	0.931863	1.03083e-05	-0.270015	0.396012	0.47765	0.11631	-0.173301	0.59014	0.498079	0.0993585	0.0235808	0.942012
Q4V328	blue	0.90877	4.26328e-05	0.785642	0.00245554	-0.946816	3.06376e-06	0.9377	6.65373e-06	-0.215913	0.500323	0.686641	0.0136495	-0.127624	0.692646	0.474011	0.119517	-0.259699	0.41499
Q04446	blue	0.907176	4.63612e-05	0.907298	4.60668e-05	-0.833307	0.000760676	0.786371	0.00241723	-0.477464	0.116472	0.200933	0.531187	0.123827	0.701414	0.26419	0.406673	0.22681	0.478389
Q15906	blue	0.906981	4.68339e-05	0.867127	0.000259871	-0.784631	0.0025094	0.735331	0.00642604	-0.490325	0.105584	0.53099	0.0756748	0.218222	0.495638	0.138488	0.667755	-0.269446	0.397047
Q9Y217	blue	0.90672	4.74733e-05	0.796654	0.00192431	-0.977692	4.19151e-08	0.966531	3.12689e-07	-0.208351	0.515804	0.541113	0.0692489	-0.186525	0.561612	0.541004	0.0693159	-0.00785484	0.980671
P29218	blue	0.906499	4.80193e-05	0.798366	0.00185035	-0.984268	7.39259e-09	0.964878	3.968e-07	-0.219708	0.492635	0.506024	0.0932389	-0.192619	0.548656	0.541422	0.0690592	0.0333426	0.918068
Q8WVY7	blue	0.906452	4.81375e-05	0.788677	0.00229917	-0.969026	2.13139e-07	0.942447	4.51295e-06	-0.227806	0.476407	0.588179	0.0442634	-0.156897	0.626281	0.487238	0.108133	-0.11591	0.719801
P31946	blue	0.906287	4.85487e-05	0.929729	1.19829e-05	-0.7624	0.00393814	0.704842	0.0104723	-0.590763	0.0431102	0.245951	0.440966	0.2708	0.394586	0.119294	0.711924	0.0549837	0.865233
P37837	blue	0.906068	4.91015e-05	0.895721	8.13233e-05	-0.850794	0.000450834	0.803467	0.0016429	-0.446196	0.145955	0.253624	0.426373	0.100752	0.75538	0.284864	0.369488	0.169373	0.59872
O95219	blue	0.905119	5.15477e-05	0.827453	0.000894604	-0.949712	2.32701e-06	0.923343	1.831e-05	-0.294362	0.353025	0.404316	0.192373	-0.123276	0.702689	0.482606	0.112034	0.131132	0.684577
Q3KQU3	blue	0.904836	5.22937e-05	0.78056	0.00273542	-0.984644	6.55434e-09	0.971755	1.3503e-07	-0.190291	0.553592	0.603889	0.0375803	-0.200397	0.532306	0.546124	0.0662116	-0.0864135	0.789445
Q9UMY4	blue	0.904435	5.33698e-05	0.807965	0.00147518	-0.921195	2.0946e-05	0.914406	3.12953e-05	-0.254115	0.425449	0.621559	0.0309605	-0.0758508	0.814761	0.437337	0.155104	-0.201329	0.530361
O75208	blue	0.90431	5.37076e-05	0.768658	0.00348579	-0.945345	3.50293e-06	0.923089	1.86075e-05	-0.223295	0.485417	0.717071	0.00867129	-0.130274	0.686549	0.458529	0.133809	-0.286183	0.367178
Q9Y2D4	blue	0.904147	5.41501e-05	0.770431	0.00336513	-0.982714	1.18067e-08	0.955171	1.32231e-06	-0.218795	0.49448	0.633208	0.0270838	-0.193245	0.547334	0.507409	0.0921993	-0.147167	0.648087
P98196	blue	0.904139	5.41735e-05	0.768302	0.00351038	-0.986762	3.13184e-09	0.963046	5.10069e-07	-0.203497	0.525847	0.606241	0.036646	-0.211604	0.509119	0.529709	0.0765162	-0.107895	0.738557
Q92688	blue	0.902953	5.74905e-05	0.891264	9.94828e-05	-0.773071	0.00319136	0.709045	0.00982463	-0.510427	0.0899594	0.395373	0.203337	0.253229	0.427119	0.106844	0.741024	-0.143668	0.655994
Q9Y5Z4	blue	0.902462	5.8908e-05	0.825162	0.000951698	-0.942481	4.50014e-06	0.918173	2.51518e-05	-0.276431	0.384435	0.440538	0.151757	-0.104759	0.74593	0.459845	0.132553	0.0755031	0.815597
P78345	blue	0.902307	5.93632e-05	0.878094	0.0001722	-0.833406	0.000758572	0.789182	0.00227389	-0.44893	0.143204	0.370308	0.236059	0.121794	0.706123	0.265203	0.404809	-0.0114615	0.971799
P68402	blue	0.902208	5.96545e-05	0.814307	0.00126142	-0.960093	7.45365e-07	0.932749	9.67022e-06	-0.264284	0.4065	0.423883	0.169682	-0.149527	0.642775	0.495147	0.101683	0.11011	0.73336
Q16643	blue	0.902179	5.97384e-05	0.796975	0.00191026	-0.86813	0.000250646	0.802893	0.00166531	-0.396125	0.2024	0.613037	0.0340387	0.0292211	0.928171	0.264357	0.406366	-0.297864	0.347054
O95825	blue	0.902095	5.99871e-05	0.842344	0.000584973	-0.928398	1.31318e-05	0.895852	8.08345e-05	-0.322052	0.307315	0.314191	0.319941	-0.0880803	0.785467	0.4575	0.134797	0.197228	0.538943
Q96G01	blue	0.901972	6.03511e-05	0.766247	0.00365514	-0.988718	1.41243e-09	0.972767	1.12707e-07	-0.182805	0.56958	0.643621	0.0239264	-0.21451	0.503179	0.546663	0.0658904	-0.13406	0.677866
O00425	blue	0.901958	6.0394e-05	0.7821	0.00264815	-0.977616	4.26285e-08	0.962764	5.29568e-07	-0.19367	0.546435	0.584928	0.0457442	-0.188908	0.556531	0.532649	0.0745952	-0.0745379	0.817919
P55084	blue	0.90179	6.08956e-05	0.764619	0.00377297	-0.97654	5.38015e-08	0.961484	6.25708e-07	-0.189123	0.556073	0.661884	0.0190472	-0.198438	0.536403	0.533629	0.0739618	-0.159853	0.61971
P29590	blue	0.900906	6.3588e-05	0.767522	0.00356479	-0.978967	3.12972e-08	0.964886	3.96319e-07	-0.192328	0.549273	0.663401	0.0186779	-0.19628	0.540934	0.530067	0.0762806	-0.180874	0.573733
P0CK96	blue	0.900663	6.4346e-05	0.774778	0.00308268	-0.943604	4.08537e-06	0.934817	8.30102e-06	-0.216489	0.499153	0.703869	0.0106267	-0.134079	0.677822	0.479866	0.114385	-0.261389	0.411851
Q9BR76	blue	0.899797	6.70975e-05	0.774046	0.00312891	-0.988019	1.90536e-09	0.971956	1.30333e-07	-0.1913	0.551451	0.568421	0.0538082	-0.221259	0.489507	0.553343	0.0619996	-0.0454378	0.888488
Q9Y3P9	blue	0.899454	6.82137e-05	0.790627	0.0022028	-0.976644	5.26365e-08	0.965708	3.52566e-07	-0.200491	0.53211	0.511749	0.0889905	-0.200032	0.533069	0.556218	0.0603752	0.0242059	0.940477
P22033	blue	0.898872	7.01404e-05	0.77673	0.00296186	-0.987261	2.58639e-09	0.969044	2.12524e-07	-0.198959	0.535313	0.544257	0.0673319	-0.221011	0.490007	0.563379	0.0564577	-0.00613523	0.984902
Q9HCG7	blue	0.898443	7.15875e-05	0.81522	0.00123274	-0.882224	0.000145989	0.873496	0.000205558	-0.293917	0.353786	0.626439	0.029291	-0.00835395	0.979443	0.368145	0.239021	-0.237813	0.456702
Q96DX4	blue	0.898146	7.26028e-05	0.782446	0.00262886	-0.919973	2.25742e-05	0.893508	8.99809e-05	-0.282633	0.373413	0.59841	0.0398232	-0.100139	0.756829	0.427574	0.1656	-0.189761	0.554717
Q8NBL1	blue	0.897493	7.48761e-05	0.790973	0.00218599	-0.949107	2.46792e-06	0.9436	4.08685e-06	-0.202392	0.528146	0.556221	0.0603734	-0.155012	0.630487	0.528024	0.0776322	-0.0265418	0.934743
Q99447	blue	0.897449	7.50316e-05	0.787135	0.00237761	-0.953104	1.65073e-06	0.952666	1.72798e-06	-0.193511	0.546772	0.579659	0.048219	-0.168039	0.601644	0.536082	0.0723935	-0.0636954	0.844094
Q9NVH6	blue	0.897405	7.51854e-05	0.774581	0.0030951	-0.989304	1.083e-09	0.970934	1.55607e-07	-0.192218	0.549506	0.537156	0.0717141	-0.226674	0.478662	0.568653	0.0536887	0.00337549	0.991693
Q96A65	blue	0.896895	7.7004e-05	0.785753	0.00244969	-0.974949	7.44966e-08	0.946321	3.20638e-06	-0.23803	0.456279	0.501943	0.0963493	-0.189756	0.554728	0.510825	0.0896669	0.00835384	0.979444
O14936	blue	0.896865	7.71134e-05	0.769647	0.00341808	-0.986623	3.2983e-09	0.970928	1.55774e-07	-0.190293	0.553588	0.57152	0.0522238	-0.225985	0.480034	0.557323	0.0597587	-0.0451144	0.889277
Q7Z7K6	blue	0.896365	7.89305e-05	0.795673	0.00196769	-0.943158	4.24607e-06	0.896974	7.67199e-05	-0.299673	0.343991	0.461937	0.130572	-0.120681	0.708703	0.436968	0.155492	-0.0298997	0.926506
Q5JUX0	blue	0.896248	7.93616e-05	0.800955	0.00174269	-0.9336	9.08673e-06	0.925285	1.61597e-05	-0.260389	0.413707	0.579305	0.0483886	-0.113567	0.72527	0.471318	0.121927	-0.100433	0.756136
P30044	blue	0.895693	8.14293e-05	0.771953	0.0032641	-0.989379	1.04538e-09	0.976476	5.45414e-08	-0.181438	0.57252	0.562249	0.0570635	-0.22979	0.472471	0.573493	0.0512327	-0.0222369	0.945312
Q9NRL3	blue	0.895618	8.17117e-05	0.775441	0.00304127	-0.983249	1.00993e-08	0.959832	7.69764e-07	-0.205661	0.521359	0.531524	0.0753259	-0.211633	0.509059	0.54991	0.0639788	0.0206123	0.949303
P51809	blue	0.895293	8.29444e-05	0.867927	0.000252495	-0.774976	0.00307027	0.703509	0.0106843	-0.506247	0.0930711	0.411573	0.18375	0.22746	0.477095	0.105208	0.744872	-0.23183	0.468437
P13987	blue	0.895108	8.36524e-05	0.818092	0.00114575	-0.922695	1.90765e-05	0.869719	0.000236561	-0.348167	0.267411	0.334228	0.288319	-0.0921541	0.775763	0.418055	0.176255	0.146773	0.648977
A1L020	blue	0.895067	8.38122e-05	0.762957	0.00389619	-0.969802	1.87993e-07	0.952307	1.7935e-06	-0.190617	0.552898	0.64908	0.0223827	-0.186121	0.562474	0.515059	0.0865947	-0.17375	0.589163
Q03252	blue	0.894709	8.51967e-05	0.805942	0.00154888	-0.949102	2.46928e-06	0.932372	9.93812e-06	-0.244529	0.443698	0.474716	0.118891	-0.142452	0.658748	0.509151	0.0909021	0.0300807	0.926062
A6NNA2	blue	0.894172	8.73116e-05	0.757011	0.00436222	-0.959826	7.70307e-07	0.9514	1.96755e-06	-0.175865	0.584565	0.703857	0.0106287	-0.179184	0.57738	0.518289	0.0842999	-0.240892	0.450717
Q6ZN17	blue	0.893797	8.88107e-05	0.809152	0.0014332	-0.877389	0.000177018	0.844557	0.000547205	-0.312261	0.323084	0.593836	0.0417672	0.0124513	0.969364	0.324334	0.303704	-0.232409	0.467296
Q92614	blue	0.893396	9.04366e-05	0.756203	0.00442864	-0.988887	1.31024e-09	0.974974	7.41335e-08	-0.171075	0.594996	0.615809	0.0330145	-0.238866	0.45465	0.568801	0.0536125	-0.0965198	0.765397
O75955	blue	0.893342	9.06586e-05	0.758306	0.00425728	-0.987105	2.7477e-09	0.961737	6.05694e-07	-0.197042	0.539334	0.587753	0.0444552	-0.228284	0.475457	0.538324	0.0709802	-0.0715194	0.82519
P36543	blue	0.893124	9.15562e-05	0.812276	0.00132709	-0.944073	3.92147e-06	0.900906	6.35869e-05	-0.312804	0.322198	0.362261	0.247189	-0.131251	0.684304	0.473112	0.120318	0.134656	0.676502
Q9NP64	blue	0.892711	9.32707e-05	0.772356	0.00323774	-0.98576	4.5031e-09	0.969745	1.89751e-07	-0.187616	0.559284	0.539954	0.0699651	-0.224867	0.482267	0.56745	0.0543117	-0.00375661	0.990755
Q9HCU5	blue	0.892581	9.38147e-05	0.838755	0.0006505	-0.891302	9.93155e-05	0.854783	0.000396484	-0.379043	0.224321	0.380332	0.222619	-0.0251569	0.938143	0.39	0.210103	0.0752167	0.816286
P05067	blue	0.892075	9.59627e-05	0.774113	0.00312468	-0.956786	1.10368e-06	0.937534	6.74081e-06	-0.208734	0.515014	0.609803	0.0352624	-0.159609	0.620252	0.485437	0.109638	-0.126483	0.695277
Q08AM6	blue	0.892055	9.60457e-05	0.774204	0.00311887	-0.969114	2.1016e-07	0.95318	1.63754e-06	-0.213349	0.505548	0.557792	0.059498	-0.199542	0.534093	0.542164	0.068604	-0.0493958	0.878835
Q8WYA6	blue	0.892002	9.62736e-05	0.899282	6.87799e-05	-0.776832	0.00295569	0.74351	0.00557622	-0.464316	0.128343	0.262359	0.410054	0.196024	0.541474	0.206623	0.519368	0.0514384	0.873859
P42785	blue	0.891554	9.8212e-05	0.7982	0.00185744	-0.952724	1.71767e-06	0.937662	6.67332e-06	-0.235713	0.460806	0.507193	0.0923609	-0.149429	0.642995	0.509968	0.0902981	0.0192846	0.952565
Q93045	blue	0.891387	9.89402e-05	0.75284	0.00471346	-0.993355	1.00901e-10	0.981542	1.63583e-08	-0.155769	0.628795	0.625947	0.0294563	-0.246371	0.440161	0.574567	0.0506982	-0.0994287	0.758509
P50570	blue	0.890503	0.000102875	0.751007	0.00487437	-0.987522	2.33259e-09	0.976773	5.12042e-08	-0.154919	0.630693	0.61402	0.0336731	-0.244424	0.443899	0.575942	0.0500199	-0.0808237	0.80282
Q7L3B6	blue	0.890083	0.000104788	0.75508	0.00452226	-0.970527	1.66683e-07	0.962324	5.61204e-07	-0.15429	0.632099	0.646885	0.0229944	-0.211184	0.50998	0.550643	0.0635522	-0.150013	0.641681
Q9UL40	blue	0.889975	0.000105285	0.759463	0.0041652	-0.956612	1.12569e-06	0.934477	8.51491e-06	-0.206614	0.519388	0.6456	0.0233582	-0.165864	0.606427	0.485643	0.109466	-0.196256	0.540985
Q15477	blue	0.889794	0.000106121	0.785053	0.00248679	-0.960167	7.3861e-07	0.945862	3.34323e-06	-0.223676	0.484653	0.549087	0.0644595	-0.173532	0.589638	0.521668	0.0819433	-0.00886244	0.978192
Q7Z3E2	blue	0.8894	0.000107955	0.794291	0.00203006	-0.891389	9.89308e-05	0.887307	0.000118132	-0.227878	0.476264	0.592282	0.0424425	-0.057056	0.860196	0.42541	0.167986	-0.179747	0.576163
Q9UNL4	blue	0.889132	0.000109219	0.760945	0.0040494	-0.96003	7.51203e-07	0.948454	2.62746e-06	-0.176252	0.583725	0.650204	0.0220739	-0.179787	0.576078	0.5139	0.0874283	-0.17739	0.581258
Q92696	blue	0.888853	0.000110546	0.761865	0.00397881	-0.985157	5.53406e-09	0.981508	1.65087e-08	-0.153764	0.633274	0.589032	0.0438801	-0.239054	0.454286	0.581062	0.0475509	-0.0489255	0.879981
P36405	blue	0.888009	0.000114639	0.753466	0.00465944	-0.98124	1.77352e-08	0.973687	9.5044e-08	-0.154715	0.631149	0.630167	0.0280599	-0.231493	0.469102	0.561766	0.057324	-0.115345	0.721119
P42331	blue	0.887357	0.000117883	0.802732	0.00167161	-0.824194	0.000976636	0.747551	0.00518911	-0.41594	0.178678	0.503649	0.0950406	0.0874237	0.787033	0.192366	0.549192	-0.209334	0.51378
P20700	blue	0.887054	0.000119413	0.76157	0.00400131	-0.957816	9.7993e-07	0.932856	9.59526e-06	-0.211605	0.509117	0.631535	0.0276178	-0.169163	0.59918	0.496022	0.100985	-0.137298	0.670468
Q92499	blue	0.886536	0.000122063	0.865472	0.000275659	-0.857999	0.000356499	0.821656	0.00104444	-0.381711	0.220808	0.25193	0.429575	0.0404162	0.900755	0.344704	0.272521	0.208031	0.516462
O75569	blue	0.886324	0.000123165	0.824458	0.000969776	-0.924532	1.69687e-05	0.898232	7.23075e-05	-0.302585	0.339092	0.325263	0.302241	-0.109756	0.734189	0.475887	0.117856	0.181548	0.572283
P49815	blue	0.886279	0.000123399	0.778456	0.0028581	-0.973726	9.43561e-08	0.966055	3.35275e-07	-0.19318	0.547472	0.532655	0.0745913	-0.20965	0.513129	0.561873	0.0572666	0.015348	0.962241
P53999	blue	0.886126	0.000124198	0.861264	0.00031918	-0.854452	0.000400781	0.813951	0.00127274	-0.399145	0.198667	0.265231	0.404757	0.0433779	0.893517	0.334518	0.287876	0.145789	0.651198
Q96HY7	blue	0.885811	0.000125854	0.750671	0.00490438	-0.99215	2.31641e-10	0.980341	2.23739e-08	-0.159845	0.619729	0.595708	0.0409636	-0.256013	0.421879	0.583852	0.0462424	-0.0527647	0.87063
P46063	blue	0.885343	0.000128353	0.81452	0.00125469	-0.929558	1.21264e-05	0.918075	2.52978e-05	-0.244554	0.44365	0.41545	0.179243	-0.11844	0.713911	0.489268	0.106452	0.104081	0.747528
Q6PML9	blue	0.884785	0.000131376	0.765685	0.0036955	-0.9692	2.07277e-07	0.953666	1.55566e-06	-0.199085	0.535049	0.520743	0.0825839	-0.219328	0.493402	0.565283	0.055447	0.0198675	0.951133
Q15311	blue	0.884733	0.000131664	0.8643	0.000287285	-0.834093	0.000743948	0.807085	0.00150691	-0.396001	0.202554	0.315603	0.317653	0.0668661	0.836424	0.30614	0.333161	0.116012	0.719563
O95248	blue	0.884718	0.000131744	0.7453	0.00540218	-0.975905	6.14331e-08	0.967889	2.54749e-07	-0.162502	0.613843	0.665108	0.0182683	-0.229427	0.473189	0.553833	0.0617202	-0.157237	0.625524
Q03426	blue	0.883877	0.000136421	0.761537	0.00400389	-0.928654	1.29043e-05	0.925829	1.55939e-05	-0.182824	0.569539	0.677185	0.0155563	-0.136014	0.673397	0.482998	0.1117	-0.231413	0.46926
P43155	blue	0.883796	0.000136879	0.785547	0.00246053	-0.957199	1.05262e-06	0.922187	1.96946e-05	-0.26014	0.41417	0.39933	0.19844	-0.185283	0.564267	0.520956	0.0824361	0.139772	0.664835
Q9UQB3	blue	0.883272	0.000139862	0.766427	0.00364228	-0.97977	2.57933e-08	0.957275	1.04349e-06	-0.204152	0.524488	0.492789	0.103578	-0.231457	0.469172	0.554333	0.0614367	0.0565268	0.861482
Q14103	blue	0.883199	0.000140287	0.806414	0.00153145	-0.899357	6.85335e-05	0.848656	0.000482236	-0.322969	0.305862	0.423583	0.170017	-0.049938	0.877514	0.360169	0.250132	-0.0387377	0.904859
Q8N5M9	blue	0.883072	0.000141018	0.767341	0.00357752	-0.894889	8.44983e-05	0.879871	0.000160505	-0.237777	0.456773	0.647821	0.022732	-0.0818113	0.800454	0.422146	0.171625	-0.278203	0.381268
Q92625	blue	0.882906	0.000141983	0.802492	0.00168108	-0.937943	6.52741e-06	0.921841	2.01245e-05	-0.241964	0.448643	0.412702	0.18243	-0.142789	0.657985	0.493838	0.102732	0.122086	0.705444
Q8WYA0	blue	0.882897	0.000142032	0.81413	0.00126706	-0.831179	0.000807437	0.824587	0.000966461	-0.320064	0.310482	0.619879	0.0315508	0.058702	0.8562	0.309444	0.3277	-0.289785	0.360908
O00471	blue	0.882687	0.000143261	0.808589	0.001453	-0.929076	1.25362e-05	0.912402	3.50145e-05	-0.269974	0.396087	0.405057	0.191482	-0.129622	0.688047	0.495377	0.101499	0.110127	0.733318
O95819	blue	0.882599	0.000143771	0.761041	0.00404202	-0.986294	3.72252e-09	0.97324	1.03336e-07	-0.17621	0.583817	0.522571	0.0813209	-0.250018	0.433202	0.586705	0.0449307	0.0350752	0.913824
P01111	blue	0.882331	0.000145355	0.801596	0.0017168	-0.911937	3.59238e-05	0.86439	0.000286375	-0.331511	0.292499	0.370807	0.235378	-0.0956747	0.767401	0.415485	0.179203	0.121419	0.706992
Q96QC0	blue	0.882016	0.000147227	0.797621	0.00188229	-0.780035	0.00276561	0.717803	0.00857145	-0.427775	0.165379	0.686309	0.0137133	0.177604	0.580796	0.112378	0.728048	-0.514836	0.0867545
Q8IVB5	blue	0.881854	0.000148201	0.78808	0.00232931	-0.9143	3.1484e-05	0.903029	5.72718e-05	-0.24134	0.44985	0.540585	0.0695744	-0.107903	0.738536	0.477101	0.116789	-0.0505375	0.876053
Q86SZ2	blue	0.881761	0.000148761	0.771342	0.00330435	-0.973724	9.43917e-08	0.95871	8.81799e-07	-0.185162	0.564527	0.496929	0.100265	-0.218879	0.49431	0.557759	0.0595164	0.0502214	0.876823
Q13873	blue	0.881271	0.000151738	0.752102	0.00477774	-0.981735	1.55263e-08	0.967436	2.73035e-07	-0.171459	0.594157	0.575771	0.0501041	-0.242039	0.448498	0.566174	0.054978	-0.0412936	0.89861
Q9Y263	blue	0.881159	0.000152426	0.765735	0.00369185	-0.952329	1.78944e-06	0.953354	1.60783e-06	-0.165664	0.606866	0.612939	0.0340753	-0.186294	0.562104	0.52891	0.0770441	-0.123158	0.702962
P07738	blue	0.881011	0.000153337	0.744191	0.00550954	-0.958006	9.58368e-07	0.939399	5.8113e-06	-0.178333	0.579218	0.623948	0.0301351	-0.202584	0.527746	0.508377	0.0914766	-0.138773	0.667106
O43822	blue	0.880814	0.000154561	0.785661	0.0024545	-0.832946	0.000768475	0.803561	0.00163926	-0.345248	0.271715	0.684912	0.0139846	0.0529777	0.870112	0.274704	0.387534	-0.364701	0.243782
Q9Y2H0	blue	0.880269	0.000157973	0.77493	0.00307314	-0.974076	8.82847e-08	0.952503	1.75749e-06	-0.211001	0.510355	0.436869	0.155597	-0.224553	0.482897	0.559826	0.0583785	0.124968	0.698777
Q684P5	blue	0.880214	0.000158326	0.747641	0.00518071	-0.988797	1.36386e-09	0.983584	9.1328e-09	-0.139626	0.665165	0.580435	0.0478489	-0.265665	0.403961	0.603121	0.0378894	-0.0272743	0.932946
Q99460	blue	0.879957	0.000159958	0.895505	8.21412e-05	-0.740731	0.00585489	0.672114	0.0166561	-0.567247	0.0544176	0.22874	0.474553	0.259457	0.415442	0.0774224	0.810983	0.0136499	0.966417
Q68DK7	blue	0.879659	0.000161868	0.759781	0.00414016	-0.912497	3.48302e-05	0.915921	2.86978e-05	-0.176988	0.582129	0.695513	0.0120229	-0.119039	0.712518	0.468898	0.12412	-0.282268	0.374056
Q92841	blue	0.879167	0.000165063	0.8738	0.000203208	-0.796556	0.00192861	0.731829	0.00681822	-0.484885	0.110103	0.232326	0.467459	0.161684	0.615651	0.209058	0.514348	0.140094	0.664102
P60880	blue	0.878875	0.000166978	0.724809	0.00765817	-0.988076	1.86106e-09	0.976697	5.20388e-08	-0.135423	0.674748	0.67533	0.0159522	-0.26843	0.398898	0.579992	0.0480597	-0.159334	0.620861
P45880	blue	0.878791	0.000167536	0.750446	0.00492449	-0.964809	4.00636e-07	0.933442	9.19269e-06	-0.204409	0.523954	0.532955	0.0743971	-0.214734	0.502722	0.516585	0.085505	-0.0192017	0.952769
Q03013	blue	0.878626	0.000168632	0.776818	0.00295656	-0.970475	1.68142e-07	0.945816	3.35733e-06	-0.214596	0.503005	0.423937	0.169622	-0.215221	0.501733	0.549155	0.0644196	0.13414	0.677683
P09488	blue	0.878626	0.000168632	0.776818	0.00295656	-0.970475	1.68142e-07	0.945816	3.35733e-06	-0.214596	0.503005	0.423937	0.169622	-0.215221	0.501733	0.549155	0.0644196	0.13414	0.677683
Q9Y639	blue	0.87793	0.000173309	0.758523	0.00423992	-0.969442	1.99361e-07	0.946047	3.28749e-06	-0.214533	0.503133	0.526946	0.0783526	-0.218916	0.494236	0.530295	0.0761308	-0.00133139	0.996724
Q9H0R4	blue	0.877885	0.000173617	0.741178	0.00580937	-0.991143	4.22846e-10	0.985578	4.79589e-09	-0.13316	0.679927	0.602963	0.0379529	-0.27089	0.394424	0.59809	0.0399573	-0.0570329	0.860252
P61601	blue	0.877863	0.00017377	0.723012	0.00788517	-0.993699	7.73957e-11	0.979274	2.90882e-08	-0.133262	0.679693	0.67103	0.0168984	-0.275094	0.386834	0.582193	0.0470174	-0.148482	0.645125
O94760	blue	0.877622	0.000175412	0.768065	0.00352686	-0.968943	2.15978e-07	0.953051	1.66002e-06	-0.207301	0.517968	0.484555	0.110382	-0.222812	0.486385	0.561789	0.0573117	0.0414922	0.898124
P46527	blue	0.877491	0.000176318	0.735513	0.00640614	-0.977141	4.73107e-08	0.973411	1.00095e-07	-0.130419	0.686216	0.670129	0.0171018	-0.242677	0.447264	0.568796	0.0536151	-0.167184	0.603522
Q96A73	blue	0.877296	0.000177663	0.729507	0.00708792	-0.961161	6.52054e-07	0.95116	2.01579e-06	-0.143865	0.655548	0.717381	0.0086289	-0.213347	0.505554	0.521596	0.0819927	-0.242172	0.44824
P60660	blue	0.87697	0.000179932	0.743011	0.00562551	-0.958994	8.5221e-07	0.945957	3.31453e-06	-0.171562	0.593933	0.645209	0.0234697	-0.20592	0.520822	0.513364	0.0878161	-0.156898	0.626281
P25789	blue	0.876917	0.000180305	0.793024	0.00208857	-0.8795	0.000162896	0.880705	0.000155235	-0.22359	0.484826	0.58224	0.0469954	-0.0549013	0.865433	0.412891	0.18221	-0.161129	0.616882
Q14240	blue	0.876892	0.000180478	0.760114	0.00411403	-0.977042	4.83293e-08	0.968166	2.44092e-07	-0.160943	0.617294	0.518567	0.084104	-0.238152	0.456041	0.577079	0.049464	0.0333059	0.918157
P27448	blue	0.87641	0.000183887	0.788141	0.0023262	-0.950154	2.2284e-06	0.92618	1.52378e-05	-0.247374	0.438243	0.408572	0.187285	-0.180482	0.574578	0.519968	0.0831232	0.147498	0.647341
P28070	blue	0.87629	0.000184744	0.749591	0.00500151	-0.96929	2.04321e-07	0.96758	2.67122e-07	-0.135189	0.675282	0.613398	0.033904	-0.227946	0.47613	0.569236	0.0533887	-0.0802499	0.804196
A8K0Z3	blue	0.87628	0.000184815	0.738943	0.00603961	-0.920845	2.14031e-05	0.880033	0.000159472	-0.253818	0.426008	0.692956	0.0124762	-0.120818	0.708386	0.39067	0.209252	-0.300598	0.342431
Q12860	blue	0.875069	0.000193627	0.773026	0.00319425	-0.924798	1.66794e-05	0.902561	5.86211e-05	-0.250506	0.432274	0.485651	0.109459	-0.147518	0.647298	0.473808	0.119697	0.0123145	0.969701
Q9UBN7	blue	0.874871	0.000195098	0.738974	0.00603633	-0.991718	3.02547e-10	0.97896	3.13456e-08	-0.145472	0.651914	0.565945	0.0550984	-0.275927	0.385338	0.603669	0.0376689	-0.00193864	0.995229
Q96QG7	blue	0.87487	0.0001951	0.761853	0.00397969	-0.972264	1.23396e-07	0.960489	7.09649e-07	-0.183003	0.569154	0.499476	0.098263	-0.23578	0.460674	0.576233	0.0498776	0.0353068	0.913256
P50897	blue	0.87472	0.000196223	0.812256	0.00132777	-0.927028	1.44033e-05	0.899198	6.90548e-05	-0.287095	0.365585	0.304315	0.336198	-0.130559	0.685895	0.482866	0.111812	0.232847	0.466432
Q99996	blue	0.874637	0.00019685	0.736459	0.00630345	-0.965619	3.57083e-07	0.964993	3.90379e-07	-0.136192	0.672993	0.68695	0.0135904	-0.223313	0.485379	0.552162	0.0626752	-0.196746	0.539956
Q16775	blue	0.874498	0.000197889	0.720132	0.00825928	-0.962783	5.28248e-07	0.941677	4.81663e-06	-0.17108	0.594985	0.711261	0.0094955	-0.223489	0.485027	0.530419	0.0760492	-0.241494	0.449552
P78352	blue	0.874251	0.000199758	0.798054	0.00186366	-0.843712	0.000561388	0.825832	0.000934705	-0.314893	0.318801	0.501383	0.0967818	-0.00235813	0.994197	0.349379	0.265635	-0.178936	0.577915
A8MWX3	blue	0.873918	0.000202302	0.742334	0.00569287	-0.905003	5.18517e-05	0.858792	0.000347137	-0.279282	0.379347	0.681557	0.0146519	-0.0915813	0.777126	0.35616	0.255829	-0.309902	0.326948
Q6VEQ5	blue	0.873842	0.000202885	0.73346	0.00663345	-0.924118	1.74267e-05	0.885954	0.0001251	-0.241494	0.449551	0.700578	0.0111613	-0.133419	0.679334	0.403553	0.193293	-0.302451	0.339316
C4AMC7	blue	0.873842	0.000202885	0.73346	0.00663345	-0.924118	1.74267e-05	0.885954	0.0001251	-0.241494	0.449551	0.700578	0.0111613	-0.133419	0.679334	0.403553	0.193293	-0.302451	0.339316
Q86U42	blue	0.87348	0.000205686	0.797671	0.00188014	-0.862748	0.000303259	0.829296	0.000850627	-0.295259	0.35149	0.48188	0.112654	-0.00488549	0.987977	0.351481	0.262572	-0.0809222	0.802584
P28799	blue	0.873062	0.000208951	0.727934	0.00727518	-0.917798	2.57164e-05	0.899247	6.8895e-05	-0.198077	0.537161	0.786879	0.00239087	-0.130089	0.686975	0.434697	0.157899	-0.405135	0.191387
Q5T1M5	blue	0.872787	0.000211121	0.770222	0.00337916	-0.92227	1.95917e-05	0.921144	2.10118e-05	-0.196051	0.541416	0.606014	0.0367355	-0.136642	0.671965	0.489546	0.106223	-0.158624	0.622439
Q01081	blue	0.871679	0.00022005	0.815115	0.00123601	-0.77279	0.00320948	0.730324	0.00699219	-0.388319	0.212248	0.588139	0.0442812	0.174169	0.588251	0.164661	0.609076	-0.329388	0.295789
Q13131	blue	0.870771	0.000227588	0.751806	0.0048037	-0.973309	1.02004e-07	0.971654	1.37439e-07	-0.139523	0.6654	0.552508	0.062477	-0.246878	0.439191	0.591513	0.0427798	0.0257282	0.93674
P48147	blue	0.870482	0.000230026	0.757078	0.00435674	-0.97602	5.99871e-08	0.973466	9.90665e-08	-0.151243	0.638922	0.501299	0.096847	-0.252826	0.427881	0.597365	0.0402614	0.0647655	0.841504
Q9UH73	blue	0.869704	0.00023669	0.745849	0.00534957	-0.983113	1.05125e-08	0.975229	7.04647e-08	-0.14475	0.653546	0.530688	0.0758729	-0.265738	0.403826	0.603652	0.0376755	0.0302362	0.925681
Q9NQA3	blue	0.869422	0.000239144	0.735136	0.0064474	-0.90708	4.65933e-05	0.863395	0.000296524	-0.26616	0.403051	0.685733	0.0138247	-0.105544	0.744082	0.368727	0.238222	-0.30801	0.330065
Q9NRF8	blue	0.869086	0.0002421	0.733468	0.00663253	-0.989515	9.80711e-10	0.976926	4.95527e-08	-0.148054	0.64609	0.572874	0.0515419	-0.281479	0.37545	0.596352	0.0406897	-0.0207048	0.949076
Q8NCW5	blue	0.868434	0.000247907	0.823037	0.00100713	-0.884008	0.000135683	0.844794	0.000543264	-0.321371	0.308399	0.241054	0.450403	-0.0560068	0.862746	0.419704	0.174379	0.292843	0.355631
Q9H4M9	blue	0.868406	0.000248152	0.738581	0.00607744	-0.969084	2.11172e-07	0.961974	5.87371e-07	-0.152876	0.635261	0.633144	0.027104	-0.23497	0.462261	0.555002	0.0610584	-0.109491	0.73481
Q9UM54	blue	0.867461	0.000256767	0.722685	0.00792693	-0.994988	2.46955e-11	0.988688	1.43147e-09	-0.116847	0.717617	0.604198	0.0374567	-0.300736	0.342197	0.620148	0.0314559	-0.045498	0.888341
O95178	blue	0.867016	0.000260905	0.79091	0.00218905	-0.900079	6.6193e-05	0.847182	0.000504864	-0.355875	0.256237	0.355224	0.257169	-0.0929704	0.773822	0.416211	0.178367	0.140852	0.66238
Q7Z4W1	blue	0.866664	0.000264209	0.738191	0.00611859	-0.988998	1.24631e-09	0.976225	5.74886e-08	-0.146107	0.65048	0.522211	0.0815687	-0.283613	0.371686	0.610604	0.0349563	0.0583497	0.857055
Q9NZJ4	blue	0.866237	0.000268263	0.720661	0.00818953	-0.990016	7.6843e-10	0.987889	2.01083e-09	-0.108533	0.737058	0.640358	0.0248854	-0.290373	0.359891	0.608958	0.0355872	-0.0928201	0.774179
Q96PY5	blue	0.866144	0.000269156	0.722659	0.00793033	-0.98898	1.25628e-09	0.97785	4.04564e-08	-0.130241	0.686625	0.582133	0.0470455	-0.292739	0.355809	0.603671	0.0376679	-0.0280425	0.931062
O43432	blue	0.8659	0.0002715	0.720779	0.00817414	-0.977694	4.1891e-08	0.976833	5.05513e-08	-0.110838	0.731652	0.666585	0.0179192	-0.268414	0.398928	0.593643	0.0418504	-0.155778	0.628775
P35813	blue	0.86566	0.000273829	0.824203	0.000976413	-0.890272	0.000103923	0.859594	0.000337866	-0.321478	0.308229	0.241945	0.448679	-0.0772526	0.811391	0.436393	0.1561	0.276657	0.384031
Q13561	blue	0.865401	0.000276351	0.744275	0.00550138	-0.978673	3.35243e-08	0.979083	3.04455e-08	-0.13575	0.674001	0.531322	0.0754578	-0.27173	0.392901	0.615694	0.0330567	0.0382312	0.906098
Q8N5M4	blue	0.865065	0.00027965	0.780878	0.00271723	-0.856529	0.000374366	0.835954	0.000705485	-0.279767	0.378485	0.619938	0.0315301	-0.00388816	0.990432	0.337245	0.283717	-0.221173	0.489681
P14406	blue	0.864894	0.000281341	0.74817	0.00513164	-0.926532	1.4887e-05	0.872293	0.000215068	-0.279201	0.379492	0.488625	0.106982	-0.154438	0.631769	0.418109	0.176193	-0.073012	0.821593
P78560	blue	0.864724	0.000283036	0.832505	0.000778051	-0.681277	0.0147085	0.624785	0.0298496	-0.526585	0.0785945	0.606969	0.0363598	0.337921	0.282692	-0.0121121	0.970199	-0.498205	0.0992591
P29401	blue	0.864687	0.000283406	0.862824	0.000302467	-0.807598	0.00148836	0.765915	0.00367895	-0.421985	0.171805	0.270158	0.395752	0.115684	0.720327	0.256197	0.421533	0.124806	0.699151
Q12888	blue	0.8644	0.000286272	0.720812	0.00816979	-0.982748	1.16928e-08	0.982165	1.37921e-08	-0.109527	0.734727	0.645934	0.0232632	-0.278891	0.380043	0.604074	0.0375064	-0.115512	0.72073
Q9UPT5	blue	0.864097	0.000289334	0.75131	0.00484747	-0.945573	3.43168e-06	0.948329	2.65906e-06	-0.168484	0.600668	0.551316	0.0631627	-0.216582	0.498964	0.560896	0.0577954	-0.0417257	0.897554
Q96T60	blue	0.863526	0.000295164	0.719711	0.00831503	-0.987006	2.85503e-09	0.984954	5.92076e-09	-0.0999913	0.757179	0.611794	0.0345056	-0.294619	0.352584	0.622908	0.0304925	-0.0604911	0.851859
O43865	blue	0.862523	0.000305632	0.779305	0.00280811	-0.934438	8.54021e-06	0.913366	3.31842e-05	-0.246236	0.44042	0.386554	0.214514	-0.177562	0.580886	0.510389	0.089988	0.12901	0.689456
Q8N0W3	blue	0.862405	0.000306883	0.727788	0.00729284	-0.977122	4.74977e-08	0.951373	1.97299e-06	-0.179714	0.576236	0.555461	0.0607997	-0.257088	0.419864	0.557272	0.0597871	-0.0244985	0.939759
O43707	blue	0.862048	0.000310698	0.888257	0.000113424	-0.744515	0.00547799	0.674616	0.0161067	-0.550161	0.0638326	0.0834333	0.79657	0.215165	0.501845	0.135476	0.674627	0.259584	0.415204
Q9UL03	blue	0.861109	0.000320883	0.822752	0.00101473	-0.723134	0.00786952	0.67178	0.0167305	-0.483751	0.111061	0.448333	0.143802	0.218727	0.494618	0.132239	0.682038	-0.218775	0.494519
Q92925	blue	0.860758	0.000324752	0.724506	0.00769606	-0.939278	5.86831e-06	0.940666	5.23992e-06	-0.150038	0.641627	0.695978	0.0119418	-0.204579	0.5236	0.540333	0.0697302	-0.229829	0.472392
Q9UI12	blue	0.860286	0.000330023	0.782716	0.00261383	-0.935752	7.73528e-06	0.918712	2.43566e-05	-0.239485	0.453447	0.361912	0.247678	-0.183942	0.567139	0.533648	0.0739495	0.193174	0.547484
O14773	blue	0.860235	0.000330602	0.762357	0.00394144	-0.959579	7.93945e-07	0.946601	3.12513e-06	-0.186047	0.562634	0.425912	0.16743	-0.228134	0.475756	0.573157	0.0514005	0.157874	0.624108
P35914	blue	0.859336	0.000340828	0.701738	0.0109707	-0.98513	5.58568e-09	0.986497	3.45617e-09	-0.0896685	0.78168	0.689073	0.0131883	-0.302725	0.338857	0.618826	0.031925	-0.148942	0.644091
O00442	blue	0.85891	0.000345756	0.713089	0.00923018	-0.977962	3.94561e-08	0.981157	1.81244e-08	-0.0983417	0.761081	0.672236	0.0166291	-0.282023	0.37449	0.607587	0.0361187	-0.139482	0.665494
Q9NXV6	blue	0.858663	0.000348646	0.795179	0.00198983	-0.873235	0.000207592	0.844499	0.000548162	-0.280028	0.378023	0.393883	0.2052	-0.0499676	0.877441	0.410471	0.185043	0.0732608	0.820994
Q9Y2G8	blue	0.858288	0.000353064	0.740854	0.00584231	-0.977583	4.29343e-08	0.966942	2.94157e-07	-0.148427	0.645249	0.477497	0.116443	-0.274026	0.388755	0.607039	0.0363325	0.113984	0.724295
Q9ULK5	blue	0.858224	0.000353816	0.731401	0.0068674	-0.973244	1.0325e-07	0.956097	1.19309e-06	-0.161722	0.615569	0.496707	0.100441	-0.27464	0.38765	0.588977	0.043905	0.0659382	0.838667
Q96RQ3	blue	0.857658	0.000360583	0.803996	0.00162246	-0.870875	0.000226708	0.850186	0.0004596	-0.312492	0.322707	0.31599	0.317027	-0.0692504	0.830664	0.442874	0.149344	0.155252	0.629949
Q8NCN2	blue	0.857651	0.000360667	0.722816	0.00791016	-0.897194	7.59335e-05	0.883324	0.000139563	-0.198173	0.536961	0.772453	0.00323139	-0.117208	0.716776	0.433522	0.159153	-0.385625	0.215713
P53004	blue	0.857404	0.000363646	0.811263	0.00136083	-0.808091	0.00147067	0.801997	0.00170073	-0.334154	0.288432	0.5332	0.0742385	0.0614144	0.849621	0.319949	0.310667	-0.168786	0.600008
Q9NQZ8	blue	0.85718	0.000366365	0.721743	0.00804842	-0.925877	1.55451e-05	0.888968	0.000109996	-0.243266	0.44613	0.668424	0.0174916	-0.161022	0.617119	0.438694	0.15368	-0.254928	0.423918
P42858	blue	0.857173	0.000366446	0.709387	0.0097734	-0.952799	1.7042e-06	0.957214	1.05089e-06	-0.122322	0.704899	0.743538	0.00557346	-0.238709	0.454956	0.555134	0.060984	-0.276592	0.384147
Q13177	blue	0.856831	0.000370636	0.843619	0.000562974	-0.754172	0.00459907	0.737835	0.0061562	-0.425118	0.168309	0.43857	0.153809	0.1689	0.599758	0.203858	0.525098	-0.129546	0.688222
O15118	blue	0.856288	0.000377356	0.716741	0.00871664	-0.989553	9.6298e-10	0.988547	1.52263e-09	-0.0985524	0.760582	0.579301	0.0483901	-0.310691	0.325652	0.637045	0.0258873	-0.00504886	0.987576
Q8WZ42	blue	0.855595	0.000386069	0.847402	0.000501446	-0.70521	0.0104145	0.663841	0.0185715	-0.495909	0.101075	0.41877	0.17544	0.260564	0.413381	0.087834	0.786054	-0.212365	0.507561
P0DME0	blue	0.85554	0.00038677	0.749225	0.00503484	-0.930332	1.14901e-05	0.93112	1.08694e-05	-0.150924	0.639638	0.556229	0.0603687	-0.184879	0.565132	0.538738	0.0707216	-0.0475927	0.88323
P84085	blue	0.855105	0.00039233	0.77181	0.00327349	-0.916289	2.80928e-05	0.901037	6.31835e-05	-0.217866	0.49636	0.43104	0.161823	-0.157246	0.625504	0.51919	0.083667	0.106018	0.742966
Q7Z7M0	blue	0.854995	0.000393744	0.725773	0.00753845	-0.961338	6.37538e-07	0.959158	8.35569e-07	-0.126142	0.696065	0.638988	0.0252962	-0.242926	0.446784	0.559183	0.058731	-0.109998	0.733621
P55786	blue	0.853734	0.000410249	0.792722	0.00210271	-0.915651	2.91472e-05	0.895169	8.34207e-05	-0.259278	0.415775	0.279773	0.378475	-0.154705	0.631172	0.50982	0.0904068	0.268902	0.398038
P30048	blue	0.853462	0.000413878	0.693289	0.0124165	-0.94298	4.31177e-06	0.939288	5.8636e-06	-0.11235	0.728113	0.7625	0.00393059	-0.234346	0.463486	0.542632	0.0683184	-0.299735	0.343886
Q8N1B4	blue	0.852155	0.00043168	0.756568	0.00439852	-0.851638	0.000438873	0.830773	0.000816601	-0.299822	0.343739	0.620182	0.0314439	-0.0444843	0.890815	0.364169	0.244522	-0.27817	0.381329
P84074	blue	0.852066	0.000432908	0.684897	0.0139875	-0.983517	9.32195e-09	0.976502	5.42396e-08	-0.0874112	0.787063	0.718382	0.00849304	-0.307501	0.330905	0.59961	0.039324	-0.197065	0.539285
P37235	blue	0.852066	0.000432908	0.684897	0.0139875	-0.983517	9.32195e-09	0.976502	5.42396e-08	-0.0874112	0.787063	0.718382	0.00849304	-0.307501	0.330905	0.59961	0.039324	-0.197065	0.539285
P14621	blue	0.852026	0.000433465	0.707575	0.0100477	-0.978005	3.9077e-08	0.985132	5.58118e-09	-0.081757	0.800584	0.645229	0.0234639	-0.296254	0.349792	0.622348	0.030686	-0.0868168	0.788482
P07099	blue	0.851647	0.000438748	0.697732	0.0116397	-0.986819	3.06493e-09	0.990557	5.82084e-10	-0.0738698	0.819527	0.664677	0.0183709	-0.316296	0.316533	0.629848	0.0281637	-0.116982	0.717303
Q01433	blue	0.850782	0.000451	0.757565	0.00431705	-0.94107	5.06757e-06	0.92461	1.68828e-05	-0.215547	0.501069	0.410523	0.184983	-0.216573	0.498983	0.552168	0.0626718	0.145951	0.650832
P23610	blue	0.85072	0.000451888	0.810431	0.00138901	-0.858382	0.000351946	0.789506	0.0022578	-0.403215	0.193702	0.180884	0.573711	-0.0325365	0.920043	0.359069	0.251687	0.283986	0.371029
O95989	blue	0.850522	0.000454734	0.733029	0.00668185	-0.970727	1.6116e-07	0.972599	1.16186e-07	-0.126077	0.696215	0.490665	0.105305	-0.28526	0.368793	0.620783	0.0312323	0.0821125	0.799732
O43711	blue	0.850519	0.000454781	0.711224	0.00950093	-0.917945	2.5494e-05	0.912629	3.45759e-05	-0.159218	0.62112	0.746368	0.0053003	-0.178273	0.579348	0.496848	0.100329	-0.28308	0.372625
Q8IZQ1	blue	0.850163	0.000459926	0.705788	0.0103239	-0.991943	2.6378e-10	0.985433	5.04064e-09	-0.100246	0.756577	0.578398	0.0488247	-0.324093	0.304084	0.635112	0.0264852	0.00140458	0.996543
O95865	blue	0.849767	0.000465715	0.709512	0.00975455	-0.989764	8.70035e-10	0.985744	4.52769e-09	-0.099882	0.757437	0.553667	0.0618148	-0.323386	0.305202	0.638658	0.0253961	0.0278955	0.931422
Q9H6Y2	blue	0.849679	0.00046701	0.700573	0.0111623	-0.902957	5.74789e-05	0.880039	0.000159433	-0.201669	0.529652	0.800086	0.00177831	-0.139403	0.665673	0.422008	0.171779	-0.420777	0.173165
Q9BZL4	blue	0.849595	0.00046824	0.800424	0.00176436	-0.679288	0.0151162	0.610313	0.0350673	-0.518807	0.0839356	0.627676	0.0288781	0.310675	0.325678	-0.0237258	0.941656	-0.553332	0.0620057
O95470	blue	0.84927	0.000473055	0.693625	0.0123563	-0.985414	5.07315e-09	0.991737	2.99133e-10	-0.0705195	0.827601	0.67858	0.0152635	-0.319444	0.311474	0.633852	0.0268801	-0.127367	0.69324
P26368	blue	0.848945	0.000477899	0.788112	0.0023277	-0.71708	0.00867013	0.645216	0.0234676	-0.469393	0.123669	0.628606	0.0285706	0.251093	0.43116	0.03264	0.919789	-0.489553	0.106217
Q92542	blue	0.848771	0.000480502	0.70326	0.0107243	-0.861124	0.000320722	0.826776	0.000911192	-0.240741	0.451009	0.818263	0.00114071	-0.0619083	0.848423	0.332942	0.290293	-0.512449	0.0884801
P12694	blue	0.848439	0.000485516	0.701939	0.010938	-0.983704	8.80665e-09	0.980639	2.07406e-08	-0.0963026	0.765912	0.581697	0.0472511	-0.322061	0.307302	0.638463	0.0254551	-0.00604727	0.985119
Q12905	blue	0.848329	0.000487198	0.718897	0.00842374	-0.964446	4.21478e-07	0.965959	3.40007e-07	-0.109336	0.735175	0.586993	0.0447997	-0.270058	0.395933	0.601273	0.0386398	-0.044091	0.891776
P56377	blue	0.847583	0.000498628	0.693973	0.0122943	-0.988438	1.59586e-09	0.98603	4.09338e-09	-0.0907887	0.779012	0.625246	0.0296929	-0.329863	0.295052	0.633277	0.0270618	-0.0721716	0.823618
Q9UQ13	blue	0.845987	0.000523816	0.75226	0.0047639	-0.917155	2.6708e-05	0.913526	3.28872e-05	-0.188688	0.556999	0.399966	0.197659	-0.202729	0.527444	0.555971	0.0605133	0.121849	0.705994
Q9HA65	blue	0.84536	0.000533972	0.699744	0.0113001	-0.979052	3.06734e-08	0.984223	7.49644e-09	-0.0796407	0.805657	0.624019	0.0301107	-0.31271	0.322351	0.624689	0.029882	-0.083867	0.795532
Q8IYI6	blue	0.84535	0.000534136	0.6956	0.0120078	-0.984337	7.23095e-09	0.985395	5.10741e-09	-0.0875737	0.786675	0.61508	0.0332818	-0.327863	0.298166	0.646163	0.0231983	-0.0565039	0.861538
Q6DKJ4	blue	0.845271	0.000535425	0.772815	0.00320789	-0.910055	3.98012e-05	0.890003	0.000105156	-0.222787	0.486436	0.334033	0.288619	-0.154176	0.632353	0.496885	0.1003	0.21223	0.507837
Q16851	blue	0.845163	0.000537194	0.719736	0.00831177	-0.977807	4.08517e-08	0.976056	5.95387e-08	-0.115184	0.721495	0.506032	0.0932332	-0.307503	0.330902	0.632074	0.0274449	0.0862518	0.789831
P21953	blue	0.844814	0.000542938	0.723839	0.00778003	-0.969908	1.84753e-07	0.961995	5.85803e-07	-0.135047	0.675607	0.469928	0.123184	-0.292842	0.355632	0.622918	0.0304891	0.126226	0.695871
Q8WXH0	blue	0.844667	0.000545376	0.724701	0.00767162	-0.963524	4.78297e-07	0.968215	2.42211e-07	-0.110704	0.731968	0.518089	0.0844407	-0.280853	0.376558	0.62434	0.0300009	0.0375957	0.907653
Q969V6	blue	0.844441	0.000549124	0.696726	0.0118122	-0.885147	0.000129409	0.877945	0.00017321	-0.172126	0.592702	0.807577	0.00148909	-0.130059	0.687043	0.425948	0.167391	-0.456378	0.135879
Q8TDC3	blue	0.844438	0.000549176	0.727665	0.00730759	-0.963532	4.77798e-07	0.964289	4.30779e-07	-0.129427	0.688497	0.468041	0.124903	-0.287439	0.364986	0.625036	0.0297642	0.110273	0.732978
Q96CP6	blue	0.844413	0.000549592	0.721467	0.00808428	-0.843396	0.000566765	0.817699	0.00115735	-0.262717	0.409392	0.776712	0.00296302	-0.0360633	0.911404	0.329843	0.295082	-0.464971	0.127734
P53667	blue	0.843762	0.000560542	0.708092	0.00996885	-0.945378	3.49256e-06	0.950781	2.09381e-06	-0.111443	0.730237	0.570968	0.052504	-0.267597	0.400421	0.605104	0.0370955	-0.0587793	0.856012
Q9UFF9	blue	0.843676	0.000561996	0.699736	0.0113013	-0.93608	7.54371e-06	0.951307	1.98612e-06	-0.0927346	0.774382	0.731946	0.00680482	-0.235871	0.460496	0.560972	0.0577542	-0.246759	0.439419
Q15257	blue	0.843647	0.000562504	0.712277	0.0093473	-0.982366	1.3038e-08	0.983261	1.00621e-08	-0.0927903	0.77425	0.52887	0.0770707	-0.318758	0.312572	0.645526	0.0233792	0.0641871	0.842904
Q6ZU35	blue	0.843433	0.000566139	0.677568	0.0154754	-0.922304	1.95505e-05	0.909451	4.11117e-05	-0.136265	0.672825	0.825002	0.000955774	-0.202339	0.528256	0.48203	0.112526	-0.423718	0.169866
Q9NUP9	blue	0.843384	0.00056697	0.817127	0.00117442	-0.789868	0.00223993	0.745532	0.0053799	-0.422227	0.171533	0.269986	0.396064	0.0719934	0.824048	0.251065	0.431214	0.10967	0.73439
P16219	blue	0.843029	0.000573078	0.685788	0.013814	-0.980544	2.12517e-08	0.986955	2.91108e-09	-0.0566021	0.861299	0.676885	0.0156198	-0.323095	0.305662	0.64093	0.0247153	-0.126773	0.69461
A6NHX0	blue	0.842775	0.000577457	0.700675	0.0111454	-0.94124	4.99615e-06	0.943761	4.02985e-06	-0.103684	0.748462	0.709851	0.00970405	-0.232293	0.467524	0.547753	0.0652444	-0.205918	0.520828
Q5T7W0	blue	0.842222	0.000587123	0.716772	0.00871235	-0.973841	9.23261e-08	0.975607	6.52869e-08	-0.101365	0.753934	0.51524	0.0864651	-0.303303	0.337888	0.632873	0.0271899	0.0649831	0.840978
Q8N9N7	blue	0.84219	0.000587675	0.705241	0.0104097	-0.973964	9.0191e-08	0.953461	1.58977e-06	-0.143891	0.655489	0.514483	0.0870083	-0.305082	0.334921	0.597996	0.0399967	0.0446329	0.890452
P23786	blue	0.842039	0.00059033	0.677214	0.0155503	-0.990214	6.95353e-10	0.991538	3.36885e-10	-0.0609559	0.850732	0.671274	0.0168436	-0.346327	0.27012	0.646568	0.0230836	-0.118939	0.71275
Q9Y2H9	blue	0.841952	0.000591872	0.685564	0.0138575	-0.991113	4.3015e-10	0.994021	5.95962e-11	-0.0626028	0.846741	0.624673	0.0298877	-0.347556	0.268309	0.657706	0.0200927	-0.0551193	0.864903
P52907	blue	0.841497	0.000599951	0.797772	0.00187578	-0.885076	0.000129794	0.847111	0.000505982	-0.320921	0.309115	0.19762	0.538119	-0.108021	0.73826	0.454766	0.137443	0.337276	0.28367
P57721	blue	0.841481	0.000600241	0.691903	0.0126665	-0.983724	8.75225e-09	0.99256	1.77363e-10	-0.0658319	0.838924	0.637553	0.025732	-0.331329	0.292781	0.65383	0.0210993	-0.0716097	0.824972
P49674	blue	0.841063	0.000607746	0.694753	0.0121563	-0.978668	3.35691e-08	0.970446	1.68985e-07	-0.0878024	0.786129	0.598095	0.039955	-0.311188	0.324838	0.609527	0.035368	-0.039109	0.903951
Q9ULP9	blue	0.841024	0.000608453	0.695549	0.0120166	-0.987965	1.94861e-09	0.987026	2.83273e-09	-0.0873499	0.787209	0.574578	0.050693	-0.338642	0.281601	0.647769	0.0227466	0.00565673	0.98608
Q9Y3A3	blue	0.841001	0.000608868	0.783685	0.00256059	-0.89153	9.8314e-05	0.878388	0.00017022	-0.250113	0.433022	0.280559	0.37708	-0.141327	0.6613	0.494545	0.102164	0.248217	0.436632
Q8IVE0	blue	0.840848	0.000611647	0.774852	0.003078	-0.716608	0.00873493	0.67255	0.0165593	-0.408722	0.187108	0.641601	0.0245169	0.211154	0.510042	0.0928977	0.773995	-0.472856	0.120546
P60709	blue	0.840336	0.000620968	0.763617	0.00384692	-0.917441	2.6264e-05	0.886784	0.000120789	-0.259642	0.415096	0.305017	0.335028	-0.184153	0.566687	0.511382	0.0892588	0.243821	0.44506
P63261	blue	0.840336	0.000620968	0.763617	0.00384692	-0.917441	2.6264e-05	0.886784	0.000120789	-0.259642	0.415096	0.305017	0.335028	-0.184153	0.566687	0.511382	0.0892588	0.243821	0.44506
Q13200	blue	0.839856	0.000629836	0.748021	0.00514541	-0.941073	5.06603e-06	0.932998	9.49663e-06	-0.164405	0.60964	0.389496	0.210745	-0.233467	0.465212	0.567455	0.054309	0.178571	0.578705
P14649	blue	0.839305	0.000640106	0.67968	0.0150352	-0.974907	7.51228e-08	0.982582	1.22629e-08	-0.0708213	0.826874	0.685805	0.0138107	-0.324879	0.302845	0.631528	0.02762	-0.149584	0.642646
Q9Y4E6	blue	0.83927	0.000640763	0.681062	0.0147522	-0.944652	3.7261e-06	0.95663	1.12338e-06	-0.0724416	0.822967	0.756782	0.00438094	-0.2661	0.403163	0.588355	0.0441842	-0.262641	0.409532
P40818	blue	0.839089	0.000644188	0.775853	0.00301569	-0.907149	4.64254e-05	0.885281	0.000128683	-0.243983	0.444748	0.264335	0.406406	-0.168228	0.60123	0.522639	0.081274	0.307605	0.330733
Q8NDI1	blue	0.838714	0.000651297	0.693395	0.0123974	-0.967641	2.64662e-07	0.973587	9.68568e-08	-0.0806179	0.803314	0.654248	0.020989	-0.299476	0.344324	0.605008	0.0371338	-0.104948	0.745484
Q8IUR7	blue	0.838648	0.00065255	0.772866	0.00320459	-0.895962	8.04241e-05	0.885528	0.000127361	-0.219875	0.492297	0.310173	0.326502	-0.153166	0.634613	0.527837	0.0777567	0.251104	0.431139
Q8IYB5	blue	0.838234	0.000660472	0.688757	0.0132477	-0.979011	3.0969e-08	0.992351	2.03598e-10	-0.054205	0.867126	0.658213	0.0199637	-0.329707	0.295293	0.647622	0.0227878	-0.0957735	0.767166
Q05209	blue	0.838178	0.000661558	0.676237	0.0157578	-0.964464	4.20454e-07	0.974097	8.79275e-08	-0.0707007	0.827164	0.744139	0.00551462	-0.305193	0.334736	0.611613	0.0345738	-0.232149	0.467808
Q7Z460	blue	0.838116	0.000662746	0.687192	0.013544	-0.987567	2.29187e-09	0.995316	1.76106e-11	-0.0596751	0.853838	0.621989	0.0308108	-0.346509	0.26985	0.661703	0.0190917	-0.0535171	0.868799
Q9NR46	blue	0.837667	0.000671453	0.698189	0.0115618	-0.98051	2.14376e-08	0.989659	9.15145e-10	-0.0707682	0.827002	0.566641	0.0547338	-0.334673	0.287638	0.664947	0.0183067	0.0201253	0.9505
Q99943	blue	0.837552	0.000673704	0.69291	0.0124844	-0.988297	1.69559e-09	0.988698	1.42497e-09	-0.0752556	0.816192	0.563166	0.0565719	-0.345513	0.271323	0.660098	0.0194891	0.0288268	0.929138
P45985	blue	0.837106	0.000682451	0.721344	0.00810019	-0.960525	7.06443e-07	0.969954	1.83361e-07	-0.0951134	0.768732	0.48473	0.110233	-0.291727	0.357552	0.635783	0.0262764	0.10845	0.737253
P04049	blue	0.836947	0.000685607	0.717182	0.00865615	-0.924196	1.73392e-05	0.944614	3.73872e-06	-0.0936272	0.772261	0.596257	0.04073	-0.238917	0.454551	0.59649	0.0406313	-0.0613818	0.849699
Q14315	blue	0.836927	0.000685999	0.773364	0.00317249	-0.688033	0.0133841	0.598487	0.0397911	-0.524888	0.0797396	0.634384	0.0267128	0.281869	0.374762	-0.0307268	0.924478	-0.539485	0.0702563
Q9NP81	blue	0.836707	0.000690376	0.769699	0.00341454	-0.725201	0.00760936	0.696867	0.011788	-0.377765	0.226016	0.66105	0.0192528	0.176833	0.582466	0.153843	0.633097	-0.454536	0.137667
Q96B54	blue	0.836447	0.000695551	0.668832	0.0173979	-0.953716	1.5474e-06	0.961211	6.47863e-07	-0.059189	0.855018	0.771279	0.00330855	-0.287501	0.364878	0.591069	0.0429752	-0.296109	0.350039
Q9Y277	blue	0.836288	0.000698747	0.719877	0.00829299	-0.961621	6.14807e-07	0.943482	4.1288e-06	-0.14657	0.649434	0.432194	0.160579	-0.284329	0.370426	0.603282	0.0378246	0.168439	0.600767
Q9NVJ2	blue	0.836281	0.000698894	0.691708	0.0127019	-0.985532	4.87293e-09	0.987725	2.14971e-09	-0.0745244	0.817952	0.573033	0.0514626	-0.343558	0.274224	0.663417	0.0186738	0.0103053	0.974643
Q9BPW8	blue	0.836153	0.000701475	0.680547	0.0148574	-0.975985	6.04183e-08	0.95848	9.06266e-07	-0.115409	0.720969	0.61392	0.0337102	-0.319242	0.311796	0.592032	0.042552	-0.0810195	0.802351
Q9NV96	blue	0.835743	0.000709774	0.674037	0.0162325	-0.980041	2.41212e-08	0.986208	3.84026e-09	-0.051445	0.873843	0.684024	0.0141589	-0.338018	0.282546	0.637939	0.025614	-0.134864	0.676027
Q6P1N0	blue	0.835649	0.000711676	0.739701	0.00596072	-0.753817	0.00462929	0.701395	0.0110268	-0.386823	0.214168	0.737825	0.00615724	0.131786	0.683077	0.144316	0.654527	-0.579572	0.0482607
Q16864	blue	0.835503	0.000714659	0.70637	0.0102334	-0.939788	5.63077e-06	0.967727	2.6119e-07	-0.0652255	0.840391	0.659271	0.0196964	-0.264841	0.405474	0.619298	0.0317569	-0.103228	0.749538
Q9UGR2	blue	0.835405	0.000716679	0.721149	0.00812563	-0.828951	0.000858733	0.811822	0.00134213	-0.215855	0.500442	0.713148	0.0092217	-0.0283042	0.93042	0.329984	0.294863	-0.396479	0.20196
P61020	blue	0.834952	0.000726002	0.684987	0.0139698	-0.98905	1.21726e-09	0.990865	4.93345e-10	-0.0650854	0.84073	0.599109	0.0395319	-0.349539	0.265401	0.661295	0.0191923	-0.0182818	0.95503
P63104	blue	0.834347	0.00073862	0.68312	0.0143381	-0.981252	1.76768e-08	0.989132	1.17253e-09	-0.0624895	0.847015	0.62883	0.0284971	-0.34337	0.274504	0.661619	0.0191123	-0.0520513	0.872367
P16083	blue	0.834256	0.000740522	0.795013	0.00199729	-0.846758	0.000511521	0.812504	0.00131959	-0.328957	0.29646	0.251583	0.430231	-0.0437807	0.892533	0.36841	0.238656	0.206393	0.519844
Q9UJ70	blue	0.833652	0.0007533	0.688847	0.0132307	-0.982247	1.34796e-08	0.990976	4.64097e-10	-0.0603437	0.852217	0.604495	0.037338	-0.339348	0.280535	0.655285	0.0207172	-0.0167758	0.958731
Q6P3W7	blue	0.833426	0.000758144	0.676384	0.0157264	-0.985712	4.57942e-09	0.991793	2.89237e-10	-0.0499464	0.877493	0.623292	0.0303601	-0.354762	0.257833	0.668124	0.0175609	-0.0422027	0.896388
O00507	blue	0.833117	0.000764782	0.673789	0.0162868	-0.981419	1.69103e-08	0.994406	4.27424e-11	-0.0450036	0.889547	0.685026	0.0139623	-0.346945	0.269207	0.659116	0.0197354	-0.126259	0.695795
Q93034	blue	0.832747	0.000772775	0.687829	0.0134228	-0.986322	3.68532e-09	0.992875	1.42905e-10	-0.0616746	0.84899	0.582253	0.0469892	-0.350632	0.263806	0.666811	0.0178663	0.00932465	0.977055
O75367	blue	0.83261	0.000775756	0.698532	0.0115037	-0.978448	3.53188e-08	0.96662	3.08591e-07	-0.10962	0.734509	0.509852	0.0903834	-0.324409	0.303586	0.631101	0.0277574	0.0585722	0.856515
P02794	blue	0.832247	0.000783691	0.679113	0.0151526	-0.962494	5.48813e-07	0.975337	6.89558e-08	-0.0557774	0.863303	0.695054	0.0121034	-0.306569	0.33245	0.616594	0.0327284	-0.17199	0.593
Q9UJ14	blue	0.831737	0.000794957	0.677982	0.0153884	-0.983753	8.67656e-09	0.990265	6.77439e-10	-0.0497056	0.87808	0.610017	0.0351804	-0.354315	0.258475	0.672405	0.0165916	-0.0174556	0.95706
Q9Y3D6	blue	0.831574	0.000798587	0.706638	0.0101918	-0.831993	0.000789301	0.794729	0.00201015	-0.28217	0.374229	0.739614	0.00596971	-0.0407503	0.899938	0.311172	0.324863	-0.433884	0.158766
O14795	blue	0.831473	0.000800841	0.691837	0.0126783	-0.969046	2.1246e-07	0.973495	9.85338e-08	-0.0946789	0.769764	0.574765	0.0506	-0.323608	0.30485	0.647355	0.0228623	-0.000336306	0.999172
O95870	blue	0.83144	0.000801577	0.679119	0.0151513	-0.989502	9.86861e-10	0.993433	9.51661e-11	-0.0544952	0.86642	0.59163	0.0427282	-0.362452	0.246921	0.672121	0.0166545	-0.00237131	0.994164
O95295	blue	0.830361	0.000825974	0.761241	0.00402657	-0.703761	0.010644	0.630528	0.0279428	-0.482791	0.111876	0.645324	0.0234369	0.23552	0.461183	0.0443252	0.891204	-0.52235	0.0814729
Q6ZVM7	blue	0.830284	0.000827746	0.660254	0.0194502	-0.981032	1.87294e-08	0.983441	9.53669e-09	-0.0492895	0.879094	0.722344	0.0079707	-0.345278	0.27167	0.638206	0.0255329	-0.190746	0.552626
Q9Y4P8	blue	0.830198	0.000829706	0.66178	0.0190729	-0.957845	9.76674e-07	0.966172	3.2961e-07	-0.057391	0.859383	0.759197	0.0041862	-0.309007	0.32842	0.599182	0.0395018	-0.274684	0.387571
Q96AE4	blue	0.830035	0.000833463	0.771358	0.00330329	-0.829617	0.000843132	0.796533	0.00192964	-0.300671	0.342307	0.41957	0.174531	-0.00948301	0.976666	0.352669	0.26085	-0.0114766	0.971762
P58546	blue	0.829972	0.000834906	0.672826	0.0164983	-0.963625	4.71787e-07	0.973939	9.06177e-08	-0.0538151	0.868074	0.723407	0.00783481	-0.308458	0.329325	0.612703	0.0341637	-0.194921	0.543795
O75874	blue	0.829804	0.000838807	0.708741	0.00987058	-0.969965	1.83045e-07	0.963433	4.84238e-07	-0.11186	0.729262	0.451698	0.140453	-0.316272	0.316571	0.632427	0.027332	0.15013	0.641419
Q9Y6M1	blue	0.829791	0.000839094	0.694402	0.0122183	-0.969178	2.08033e-07	0.971768	1.34721e-07	-0.0852217	0.792292	0.562752	0.0567933	-0.317508	0.314579	0.643866	0.0238557	0.0103848	0.974447
Q96KP4	blue	0.829387	0.000848498	0.750913	0.00488272	-0.92403	1.75256e-05	0.909015	4.20804e-05	-0.207832	0.516872	0.33573	0.286023	-0.216234	0.499672	0.549723	0.0640874	0.258163	0.417855
Q93008	blue	0.829274	0.000851137	0.684338	0.0140972	-0.982299	1.32847e-08	0.993963	6.25303e-11	-0.0550196	0.865145	0.593618	0.0418613	-0.352803	0.260657	0.673677	0.0163113	0.000609479	0.9985
Q92882	blue	0.828871	0.000860603	0.689755	0.0130611	-0.959771	7.75504e-07	0.980899	1.93936e-08	-0.0499154	0.877568	0.653952	0.021067	-0.305411	0.334372	0.634735	0.0266029	-0.0835398	0.796315
P08237	blue	0.828781	0.000862745	0.69706	0.0117547	-0.97663	5.27851e-08	0.973355	1.01138e-07	-0.0971925	0.763802	0.505808	0.0934019	-0.333826	0.288936	0.64627	0.023168	0.103143	0.749738
Q9NZN5	blue	0.828423	0.000871228	0.703754	0.010645	-0.907046	4.66758e-05	0.93522	8.05358e-06	-0.0916867	0.776875	0.677364	0.0155185	-0.214077	0.504063	0.568656	0.0536872	-0.178742	0.578334
Q14457	blue	0.828097	0.000879032	0.67021	0.0170834	-0.96207	5.80075e-07	0.957946	9.6512e-07	-0.086863	0.788372	0.700433	0.0111854	-0.303256	0.337968	0.603201	0.0378573	-0.156831	0.626428
Q567U6	blue	0.827883	0.000884196	0.719948	0.00828368	-0.804304	0.00161064	0.796277	0.0019409	-0.241134	0.450248	0.733054	0.00667902	-0.00649241	0.984023	0.326522	0.300263	-0.476353	0.117446
O43314	blue	0.827181	0.000901237	0.678126	0.0153583	-0.979989	2.44385e-08	0.994887	2.72829e-11	-0.0370642	0.908954	0.620859	0.0312055	-0.353957	0.258991	0.673507	0.0163485	-0.0423275	0.896083
P60174	blue	0.827176	0.00090135	0.664614	0.018386	-0.915749	2.89838e-05	0.916582	2.76181e-05	-0.0981941	0.76143	0.826221	0.000924967	-0.222025	0.487967	0.516552	0.0855286	-0.399395	0.19836
P67936	blue	0.827112	0.000902919	0.657205	0.0202209	-0.940294	5.40308e-06	0.944531	3.76622e-06	-0.074569	0.817844	0.788052	0.00233072	-0.281972	0.374579	0.570913	0.052532	-0.324103	0.304068
Q6ZVF9	blue	0.826768	0.000911381	0.663927	0.018551	-0.986643	3.27455e-09	0.991279	3.91601e-10	-0.0447914	0.890066	0.647593	0.0227957	-0.367796	0.239502	0.662613	0.0188691	-0.0748723	0.817114
Q8WXG6	blue	0.826744	0.000911987	0.67287	0.0164886	-0.970798	1.59246e-07	0.985066	5.70636e-09	-0.0430718	0.894265	0.630255	0.0280313	-0.345797	0.270903	0.660514	0.0193855	-0.0576263	0.858811
Q16854	blue	0.826513	0.000917685	0.677928	0.0153998	-0.966726	3.03771e-07	0.970032	1.81006e-07	-0.0823836	0.799083	0.587527	0.0445573	-0.336228	0.285264	0.646276	0.0231662	-0.0137853	0.966084
Q9NYB0	blue	0.826265	0.000923871	0.689522	0.0131045	-0.96068	6.9288e-07	0.977384	4.48596e-08	-0.062264	0.847561	0.624693	0.0298807	-0.309773	0.327159	0.63891	0.0253199	-0.0750231	0.816751
P61163	blue	0.826001	0.000930468	0.758739	0.00422265	-0.90123	6.25907e-05	0.868007	0.000251765	-0.266895	0.401705	0.249116	0.434917	-0.177373	0.581295	0.506479	0.0928966	0.3131	0.321714
A6NFI3	blue	0.825985	0.000930877	0.724566	0.0076886	-0.941516	4.88224e-06	0.94295	4.32285e-06	-0.134137	0.677688	0.410464	0.185051	-0.27211	0.392213	0.617394	0.0324388	0.194298	0.545109
P62873	blue	0.825938	0.00093205	0.700497	0.0111747	-0.960521	7.06811e-07	0.955983	1.20839e-06	-0.119753	0.710859	0.471502	0.121762	-0.315192	0.318317	0.629151	0.0283915	0.120792	0.708446
Q9BX68	blue	0.825202	0.000950667	0.65741	0.0201684	-0.977838	4.05655e-08	0.990158	7.15271e-10	-0.0258856	0.936354	0.695179	0.0120814	-0.360908	0.24909	0.663147	0.0187392	-0.131873	0.682876
Q9NTZ6	blue	0.824874	0.000959064	0.713812	0.00912677	-0.901246	6.25426e-05	0.89114	0.00010003	-0.147452	0.647445	0.538861	0.0706446	-0.183518	0.568049	0.510803	0.0896832	-0.0281638	0.930764
P11217	blue	0.824852	0.000959616	0.695661	0.011997	-0.973442	9.95269e-08	0.979883	2.50857e-08	-0.0778098	0.810052	0.510829	0.0896645	-0.338262	0.282175	0.663228	0.0187195	0.0898873	0.781159
Q06830	blue	0.824663	0.000964496	0.653248	0.0212536	-0.967027	2.9043e-07	0.977242	4.62732e-08	-0.0350001	0.914007	0.761125	0.0040355	-0.333387	0.28961	0.631674	0.027573	-0.22852	0.474988
Q9Y2E4	blue	0.823155	0.00100398	0.654118	0.0210233	-0.976477	5.45238e-08	0.990032	7.62061e-10	-0.0238405	0.941374	0.716111	0.00880362	-0.359594	0.250944	0.662135	0.0189857	-0.154963	0.630595
Q6NYC8	blue	0.822689	0.00101643	0.655092	0.0207676	-0.986262	3.76674e-09	0.996463	4.33373e-12	-0.0242739	0.94031	0.674849	0.0160561	-0.377998	0.225707	0.677775	0.0154319	-0.106869	0.740966
P49590	blue	0.822332	0.00102604	0.669215	0.0173101	-0.970563	1.65675e-07	0.973642	9.58685e-08	-0.0728446	0.821996	0.612369	0.034289	-0.347563	0.268299	0.658202	0.0199664	-0.0507138	0.875623
Q9P260	blue	0.822323	0.00102628	0.679974	0.0149748	-0.962515	5.47315e-07	0.959577	7.94205e-07	-0.1063	0.742304	0.583802	0.0462657	-0.324801	0.302967	0.62341	0.0303193	-0.0412969	0.898602
Q9UJS0	blue	0.822183	0.00103008	0.65743	0.020163	-0.96878	2.21644e-07	0.967318	2.7797e-07	-0.0543152	0.866858	0.664293	0.018463	-0.345445	0.271423	0.643692	0.023906	-0.106947	0.740782
O43237	blue	0.822178	0.00103023	0.654134	0.0210192	-0.975786	6.29476e-08	0.991361	3.73524e-10	-0.0210261	0.948287	0.715187	0.00893249	-0.360829	0.2492	0.66866	0.0174374	-0.166851	0.604254
Q6SZW1	blue	0.821918	0.00103731	0.696524	0.0118472	-0.968557	2.29607e-07	0.965339	3.71732e-07	-0.0948066	0.769461	0.452552	0.139611	-0.334105	0.288507	0.649358	0.022306	0.155637	0.629092
Q8TF09	blue	0.821883	0.00103824	0.679688	0.0150337	-0.977804	4.08756e-08	0.987126	2.72532e-09	-0.0608104	0.851085	0.570965	0.0525056	-0.356843	0.254852	0.675127	0.0159961	0.0253896	0.937571
O75379	blue	0.821484	0.00104918	0.653623	0.0211541	-0.933104	9.42325e-06	0.940574	5.27984e-06	-0.0623931	0.847249	0.812074	0.00133377	-0.269815	0.396375	0.558283	0.0592265	-0.367791	0.239508
Q7Z6B7	blue	0.821362	0.00105254	0.658904	0.0197886	-0.987604	2.25802e-09	0.995592	1.30027e-11	-0.030261	0.925621	0.639997	0.0249931	-0.380678	0.222164	0.680292	0.0149096	-0.0616031	0.849163
Q13190	blue	0.821351	0.00105284	0.651219	0.0217979	-0.931446	1.062e-05	0.940345	5.38039e-06	-0.0611008	0.850381	0.822994	0.00100826	-0.269994	0.396049	0.5577	0.0595494	-0.372126	0.233587
Q8N4Q0	blue	0.821222	0.00105642	0.704988	0.0104494	-0.84775	0.000496058	0.845044	0.00053914	-0.220669	0.490696	0.701892	0.0109456	-0.0995332	0.758262	0.417037	0.177419	-0.297382	0.347871
Q92783	blue	0.820797	0.00106823	0.654756	0.0208556	-0.929324	1.2324e-05	0.931421	1.0639e-05	-0.0688036	0.831743	0.79102	0.00218372	-0.260597	0.413321	0.541305	0.0691308	-0.341806	0.276841
O43149	blue	0.820752	0.00106947	0.659005	0.0197633	-0.966479	3.15079e-07	0.974017	8.92901e-08	-0.0471597	0.884286	0.699231	0.0113858	-0.341087	0.277918	0.645786	0.0233053	-0.151266	0.63887
Q9UEW8	blue	0.820702	0.00107087	0.661045	0.0192539	-0.901928	6.04828e-05	0.893338	9.06771e-05	-0.107879	0.738593	0.759866	0.00413348	-0.207908	0.516717	0.476792	0.11706	-0.363111	0.245999
Q9BYV8	blue	0.820671	0.00107174	0.674293	0.0161767	-0.965807	3.47579e-07	0.987902	2.00022e-09	-0.0425018	0.895657	0.662419	0.0189164	-0.336094	0.285468	0.659286	0.0196925	-0.0834724	0.796476
Q8IWE4	blue	0.819965	0.00109161	0.704697	0.0104953	-0.943792	4.019e-06	0.947393	2.90401e-06	-0.114445	0.72322	0.449985	0.142151	-0.299996	0.343445	0.628289	0.0286754	0.140441	0.663313
Q96HN2	blue	0.819165	0.00111448	0.763439	0.00386012	-0.824694	0.000963703	0.847177	0.000504942	-0.214218	0.503776	0.557774	0.0595081	-0.0401759	0.901342	0.404463	0.192196	-0.0990126	0.759493
Q2M1K9	blue	0.818785	0.00112547	0.751266	0.00485143	-0.752653	0.00472971	0.680001	0.0149691	-0.426777	0.166475	0.473267	0.120179	0.11168	0.729681	0.121124	0.707676	-0.278811	0.380185
P26038	blue	0.818535	0.00113276	0.693724	0.0123387	-0.914553	3.10359e-05	0.926213	1.52046e-05	-0.0961322	0.766316	0.56549	0.0553379	-0.251091	0.431165	0.567371	0.0543529	-0.038995	0.90423
O60645	blue	0.818009	0.0011482	0.647574	0.0228011	-0.968018	2.49743e-07	0.974997	7.37905e-08	-0.0420585	0.89674	0.740844	0.00584335	-0.3451	0.271934	0.637327	0.025801	-0.200367	0.532368
P09622	blue	0.817409	0.00116599	0.675214	0.0159772	-0.964859	3.97849e-07	0.960147	7.40473e-07	-0.0925189	0.774895	0.539175	0.0704488	-0.337411	0.283465	0.638122	0.0255586	0.0582354	0.857332
O15217	blue	0.817256	0.00117058	0.731078	0.00690463	-0.920733	2.15506e-05	0.911213	3.73777e-05	-0.178285	0.579321	0.312764	0.322263	-0.248642	0.435821	0.587175	0.0447169	0.267155	0.401229
O43242	blue	0.8168	0.00118429	0.786435	0.00241389	-0.771512	0.00329314	0.703078	0.0107536	-0.439088	0.153267	0.327094	0.299366	0.0989316	0.759685	0.183259	0.568605	0.0746287	0.8177
Q9P2F8	blue	0.816036	0.00120752	0.645986	0.0232484	-0.962587	5.42083e-07	0.981228	1.77903e-08	-0.0212144	0.947824	0.750276	0.00493968	-0.348514	0.266902	0.653783	0.0211119	-0.222232	0.487551
Q9H267	blue	0.815829	0.00121389	0.650674	0.0219458	-0.980466	2.16763e-08	0.996537	3.89711e-12	-0.00809683	0.980076	0.674246	0.0161871	-0.381142	0.221555	0.689562	0.0130972	-0.0970585	0.76412
P49006	blue	0.815596	0.00122107	0.645332	0.0234347	-0.884075	0.000135307	0.864247	0.00028782	-0.145365	0.652156	0.831189	0.000807216	-0.186865	0.560885	0.441644	0.150612	-0.463793	0.128831
O00399	blue	0.814936	0.00124161	0.648643	0.0225033	-0.985489	4.94463e-09	0.995313	1.76685e-11	-0.0214426	0.947263	0.659745	0.0195773	-0.389721	0.210458	0.68548	0.0138738	-0.0826939	0.79834
P15586	blue	0.814577	0.00125288	0.672307	0.0166133	-0.971785	1.34314e-07	0.989586	9.47849e-10	-0.0289054	0.928945	0.589757	0.0435567	-0.35729	0.254216	0.678952	0.015186	0.00949389	0.976639
Q5VWJ9	blue	0.813966	0.00127228	0.663629	0.0186227	-0.979183	2.973e-08	0.994392	4.32813e-11	-0.0239241	0.941169	0.592578	0.0423135	-0.379001	0.224377	0.693431	0.012391	0.00447572	0.988986
Q9UKV8	blue	0.813758	0.00127892	0.649383	0.022299	-0.966981	2.92429e-07	0.9862	3.85216e-09	-0.0148503	0.963465	0.726945	0.00739477	-0.354575	0.258102	0.661383	0.0191704	-0.18329	0.568538
Q9P265	blue	0.813707	0.00128055	0.667585	0.0176858	-0.967909	2.53984e-07	0.987409	2.44002e-09	-0.0300776	0.92607	0.588595	0.0440761	-0.36379	0.245051	0.693099	0.0124505	0.00738442	0.981829
Q5SGD2	blue	0.813689	0.00128114	0.643585	0.0239369	-0.978856	3.21248e-08	0.99258	1.74882e-10	-0.00907117	0.977679	0.700028	0.0112527	-0.378497	0.225044	0.677586	0.0154718	-0.141278	0.661412
P63000	blue	0.812517	0.00131916	0.739919	0.00593818	-0.867794	0.000253705	0.840007	0.000627026	-0.277082	0.383271	0.349379	0.265636	-0.140506	0.663165	0.446385	0.145764	0.141927	0.65994
Q9NP97	blue	0.812242	0.00132821	0.666912	0.0178427	-0.975691	6.41789e-08	0.988384	1.63373e-09	-0.0423676	0.895985	0.578784	0.0486385	-0.372477	0.233111	0.687743	0.0134391	0.0223085	0.945137
Q9H8M2	blue	0.81219	0.00132992	0.76575	0.00369078	-0.704984	0.01045	0.684003	0.0141631	-0.329184	0.296105	0.452945	0.139224	0.147103	0.648233	0.215653	0.500853	-0.201331	0.530356
Q5T200	blue	0.812135	0.00133176	0.748993	0.00505602	-0.770064	0.00338985	0.782721	0.00261358	-0.255849	0.422187	0.605534	0.0369253	0.0378603	0.907006	0.302996	0.338402	-0.303505	0.337551
P40939	blue	0.811313	0.00135914	0.658225	0.0199605	-0.97436	8.35927e-08	0.984353	7.19612e-09	-0.0274372	0.932547	0.578193	0.0489239	-0.377872	0.225875	0.687504	0.0134846	0.0346851	0.914779
Q7Z5J4	blue	0.810987	0.00137013	0.651862	0.0216244	-0.940229	5.43164e-06	0.95617	1.18342e-06	-0.0351603	0.913615	0.698204	0.0115593	-0.313367	0.32128	0.617446	0.0324201	-0.213189	0.505876
Q8IX01	blue	0.810908	0.0013728	0.675941	0.015821	-0.954112	1.48339e-06	0.970038	1.80829e-07	-0.042544	0.895554	0.577462	0.0492778	-0.326847	0.299754	0.654448	0.0209363	-0.0100935	0.975164
Q9C0C4	blue	0.810458	0.00138809	0.767056	0.00359764	-0.678951	0.0151861	0.611839	0.0344883	-0.467841	0.125087	0.527492	0.0779869	0.253764	0.42611	0.0203667	0.949907	-0.397211	0.201052
Q8IXI2	blue	0.810188	0.00139733	0.714492	0.00903028	-0.931098	1.08859e-05	0.940558	5.28704e-06	-0.120223	0.709768	0.429285	0.163729	-0.272357	0.391766	0.62062	0.0312895	0.161048	0.617061
Q8TAQ2	blue	0.80984	0.00140929	0.634402	0.0267071	-0.954529	1.41814e-06	0.961295	6.41022e-07	-0.0346627	0.914834	0.759542	0.00415894	-0.339596	0.28016	0.633467	0.0270017	-0.244929	0.442928
P61018	blue	0.809659	0.00141557	0.632997	0.0271506	-0.976395	5.54759e-08	0.990528	5.90964e-10	0.000923026	0.997728	0.731699	0.00683311	-0.38384	0.218027	0.674328	0.0161692	-0.177661	0.580672
Q9Y2Q0	blue	0.809262	0.00142935	0.644018	0.0238116	-0.977223	4.64742e-08	0.995855	9.56459e-12	-0.00572069	0.985922	0.683698	0.0142233	-0.386062	0.215148	0.691645	0.0127133	-0.114336	0.723473
P05166	blue	0.808748	0.0014474	0.653379	0.0212187	-0.972503	1.18206e-07	0.995028	2.3736e-11	-0.010369	0.974486	0.636495	0.0260564	-0.38086	0.221924	0.698694	0.0114763	-0.0513036	0.874187
Q8IW45	blue	0.808523	0.00145534	0.679417	0.0150896	-0.960815	6.81223e-07	0.97295	1.08994e-07	-0.0598058	0.853521	0.487577	0.107851	-0.352726	0.260769	0.67925	0.0151241	0.129019	0.689433
Q9Y657	blue	0.808371	0.00146072	0.665314	0.0182192	-0.960694	6.91655e-07	0.978957	3.13688e-08	-0.0260502	0.93595	0.610395	0.035036	-0.347299	0.268686	0.667978	0.0175947	-0.0490913	0.879577
P62258	blue	0.808201	0.00146677	0.660377	0.0194195	-0.961643	6.13027e-07	0.991232	4.02168e-10	-0.00966251	0.976224	0.653956	0.0210661	-0.358847	0.252002	0.682423	0.0144774	-0.0811813	0.801963
P28161	blue	0.807786	0.0014816	0.656023	0.0205255	-0.98005	2.40699e-08	0.991892	2.72276e-10	-0.0209787	0.948403	0.578396	0.0488255	-0.389856	0.210286	0.696065	0.0119268	0.0271038	0.933365
P62191	blue	0.807714	0.00148417	0.651537	0.021712	-0.928585	1.29657e-05	0.935225	8.05008e-06	-0.0619863	0.848234	0.74044	0.00588461	-0.282	0.374529	0.555914	0.0605453	-0.276493	0.384324
P15153	blue	0.807578	0.00148908	0.729813	0.00705201	-0.866155	0.000269051	0.833234	0.000762261	-0.278009	0.381615	0.348078	0.267541	-0.147519	0.647294	0.442284	0.149951	0.140577	0.663003
P05129	blue	0.807208	0.00150245	0.771548	0.00329071	-0.71252	0.00931214	0.706794	0.0101677	-0.343752	0.273936	0.401472	0.195819	0.117317	0.716523	0.249854	0.433514	-0.115911	0.7198
Q15418	blue	0.807158	0.00150425	0.68123	0.0147182	-0.858104	0.000355249	0.860518	0.000327424	-0.127179	0.693673	0.666704	0.0178913	-0.161306	0.616489	0.473749	0.11975	-0.202838	0.527218
P32119	blue	0.807144	0.00150476	0.627639	0.0288906	-0.96555	3.60639e-07	0.979068	3.05551e-08	-0.00652752	0.983937	0.763755	0.00383664	-0.369387	0.237318	0.660405	0.0194127	-0.234037	0.464092
Q8NEY1	blue	0.80673	0.00151986	0.651198	0.0218037	-0.974882	7.54955e-08	0.986999	2.86172e-09	-0.0216684	0.946709	0.602996	0.0379399	-0.384606	0.217033	0.697524	0.0116752	-0.0134452	0.96692
P15336	blue	0.806595	0.00152478	0.646311	0.0231564	-0.931126	1.08649e-05	0.939631	5.70315e-06	-0.0461807	0.886675	0.744527	0.00547684	-0.292566	0.356107	0.575826	0.050077	-0.237122	0.45805
O15260	blue	0.805893	0.00155072	0.742843	0.00564219	-0.701434	0.0110205	0.654333	0.0209668	-0.350743	0.263646	0.559987	0.0582907	0.170124	0.597077	0.138978	0.666641	-0.368198	0.238949
P47756	blue	0.805848	0.00155238	0.703414	0.0106994	-0.937702	6.65262e-06	0.942249	4.58956e-06	-0.109659	0.734417	0.376383	0.227857	-0.306354	0.332806	0.638714	0.0253789	0.225446	0.481111
A5YKK6	blue	0.805686	0.00155843	0.688654	0.013267	-0.912583	3.46643e-05	0.937875	6.56278e-06	-0.054478	0.866462	0.596278	0.0407212	-0.258821	0.416626	0.602037	0.0383283	-0.0817022	0.800715
P51553	blue	0.804812	0.00159128	0.761217	0.00402848	-0.658742	0.0198297	0.615791	0.0330213	-0.447776	0.144361	0.607469	0.0361645	0.262966	0.408931	0.0300892	0.926042	-0.447006	0.145137
P46439	blue	0.804619	0.00159862	0.648634	0.0225059	-0.980599	2.0953e-08	0.99213	2.3463e-10	-0.0140782	0.965363	0.593799	0.0417831	-0.39689	0.20145	0.697146	0.01174	0.0106193	0.973871
P11413	blue	0.804175	0.00161559	0.635446	0.0263811	-0.980854	1.96214e-08	0.994782	3.01926e-11	-0.000115551	0.999716	0.674824	0.0160615	-0.398917	0.198947	0.689482	0.0131119	-0.0903443	0.78007
O00754	blue	0.804089	0.00161888	0.636496	0.0260561	-0.978936	3.15216e-08	0.996526	3.96324e-12	0.00445177	0.989045	0.670539	0.017009	-0.400113	0.197479	0.695115	0.0120927	-0.0973607	0.763404
Q15843	blue	0.803839	0.00162847	0.692966	0.0124744	-0.744549	0.00547465	0.692829	0.0124989	-0.351022	0.26324	0.754101	0.00460508	0.0838948	0.795465	0.155853	0.628609	-0.594416	0.0415171
P51687	blue	0.803459	0.00164319	0.639975	0.0249998	-0.965761	3.4987e-07	0.982756	1.16654e-08	-0.0235896	0.94199	0.691777	0.0126894	-0.37233	0.23331	0.67593	0.0158234	-0.131056	0.684753
Q6NUK4	blue	0.803213	0.00165278	0.681065	0.0147517	-0.953648	1.55864e-06	0.956747	1.10858e-06	-0.0732944	0.820913	0.460277	0.132142	-0.333761	0.289034	0.653845	0.0210954	0.154657	0.631278
O15047	blue	0.803129	0.00165607	0.805235	0.00157533	-0.75511	0.00451971	0.740044	0.00592532	-0.320833	0.309255	0.178326	0.579233	0.0675111	0.834865	0.32344	0.305117	0.29897	0.345179
P18085	blue	0.803059	0.00165879	0.629482	0.0282833	-0.886927	0.000120056	0.887571	0.000116811	-0.0785769	0.80821	0.842245	0.000586712	-0.228063	0.475896	0.498808	0.0987855	-0.472673	0.120711
Q9UHQ4	blue	0.802917	0.00166434	0.625561	0.0295865	-0.973498	9.84746e-08	0.988456	1.58396e-09	0.00486982	0.988016	0.73449	0.0065186	-0.390467	0.209509	0.673982	0.0162446	-0.191454	0.551124
O43719	blue	0.802885	0.00166561	0.658459	0.0199013	-0.906694	4.75375e-05	0.929648	1.2051e-05	-0.0577449	0.858523	0.778226	0.00287177	-0.24728	0.438421	0.556204	0.0603825	-0.31716	0.31514
Q86YM7	blue	0.802672	0.00167397	0.641548	0.0245325	-0.975486	6.69039e-08	0.993462	9.30565e-11	0.00362287	0.991085	0.623519	0.0302821	-0.400217	0.197352	0.701907	0.0109432	-0.035856	0.911912
Q9GZT6	blue	0.801885	0.00170521	0.674086	0.0162219	-0.924801	1.66758e-05	0.935615	7.81622e-06	-0.0714575	0.825339	0.56361	0.0563343	-0.287958	0.364081	0.609168	0.0355063	-0.0251874	0.938068
Q9HB90	blue	0.801666	0.001714	0.639526	0.0251343	-0.961585	6.17632e-07	0.984313	7.28779e-09	0.00851578	0.979045	0.687639	0.0134589	-0.370241	0.236151	0.677208	0.0155514	-0.130353	0.686368
Q5SW79	blue	0.801553	0.00171852	0.636768	0.0259723	-0.98156	1.62789e-08	0.997783	4.20579e-13	0.0044375	0.98908	0.645404	0.0234139	-0.40685	0.189334	0.705223	0.0104124	-0.0551857	0.864741
P48741	blue	0.801467	0.00172198	0.690569	0.0129105	-0.936319	7.40675e-06	0.941715	4.80139e-06	-0.0980446	0.761784	0.394019	0.205029	-0.319671	0.31111	0.643534	0.0239518	0.201409	0.530193
Q8WZA0	blue	0.801275	0.00172974	0.639027	0.0252845	-0.96014	7.41075e-07	0.985009	5.81387e-09	0.015831	0.961054	0.700155	0.0112316	-0.368204	0.23894	0.6741	0.0162189	-0.146038	0.650635
Q68EM7	blue	0.800979	0.00174174	0.6595	0.0196387	-0.963053	5.09564e-07	0.98387	8.36907e-09	-0.0205535	0.949448	0.544363	0.0672681	-0.376351	0.2279	0.696376	0.0118727	0.0642003	0.842872
Q9UMR5	blue	0.800762	0.00175055	0.669545	0.0172347	-0.932061	1.01631e-05	0.954314	1.45149e-06	-0.0324792	0.920183	0.635857	0.0262535	-0.297516	0.347644	0.624222	0.0300412	-0.0690787	0.831079
P15289	blue	0.800758	0.00175073	0.65908	0.0197444	-0.967047	2.8953e-07	0.983409	9.62942e-09	-0.0213532	0.947483	0.53509	0.0730251	-0.381287	0.221364	0.694354	0.0122268	0.0555465	0.863864
O75223	blue	0.800727	0.00175198	0.756674	0.00438985	-0.693795	0.012326	0.684162	0.0141317	-0.33935	0.280532	0.645677	0.0233363	0.183772	0.567505	0.138448	0.667847	-0.435458	0.15709
Q8N653	blue	0.800705	0.00175286	0.662855	0.0188103	-0.87507	0.000193618	0.892995	9.20861e-05	-0.0645134	0.842114	0.720872	0.00816191	-0.202761	0.527377	0.514279	0.0871556	-0.267837	0.399982
P35080	blue	0.800117	0.001777	0.660928	0.0192828	-0.966029	3.36565e-07	0.981747	1.54765e-08	-0.0380746	0.906482	0.536222	0.0723047	-0.379631	0.223544	0.696378	0.0118724	0.0802594	0.804173
A7MBM2	blue	0.799344	0.00180913	0.63717	0.0258489	-0.980045	2.40991e-08	0.992786	1.5207e-10	-0.00890269	0.978093	0.62352	0.0302818	-0.407336	0.188755	0.699926	0.0112696	-0.0322641	0.92071
Q9HCK4	blue	0.799301	0.00181091	0.648641	0.0225039	-0.97595	6.0863e-08	0.987672	2.19665e-09	-0.0190258	0.953201	0.558306	0.059214	-0.399452	0.19829	0.700689	0.0111431	0.0579203	0.858097
Q9Y224	blue	0.799258	0.00181272	0.64868	0.0224933	-0.875175	0.00019284	0.889809	0.000106049	-0.070519	0.827603	0.812374	0.00132387	-0.199494	0.534194	0.491156	0.104904	-0.416272	0.178297
Q9Y3D2	blue	0.799229	0.00181392	0.615736	0.0330413	-0.975615	6.51875e-08	0.986791	3.09717e-09	0.00693506	0.982934	0.73925	0.00600749	-0.401817	0.195399	0.678478	0.0152847	-0.184298	0.566376
Q9H4W6	blue	0.798398	0.00184903	0.64144	0.0245644	-0.975246	7.02212e-08	0.990799	5.11498e-10	-0.00120845	0.997026	0.616001	0.0329445	-0.396085	0.202449	0.699797	0.0112911	-0.0174356	0.957109
Q6PFW1	blue	0.798333	0.00185178	0.692662	0.012529	-0.935567	7.84449e-06	0.951381	1.97135e-06	-0.0660869	0.838308	0.414869	0.179914	-0.319139	0.311962	0.659052	0.0197514	0.207871	0.516792
Q9NVA2	blue	0.798196	0.0018576	0.665379	0.0182039	-0.954138	1.47917e-06	0.970873	1.57218e-07	-0.0496207	0.878287	0.538898	0.0706214	-0.358868	0.251972	0.672683	0.0165299	0.0636043	0.844315
P10746	blue	0.79795	0.00186814	0.649011	0.0224018	-0.950275	2.20194e-06	0.97907	3.05425e-08	0.00642537	0.984188	0.627298	0.0290038	-0.360341	0.249889	0.677726	0.0154423	-0.0625313	0.846914
P17980	blue	0.79656	0.00192844	0.6691	0.0173362	-0.935697	7.76739e-06	0.971382	1.44083e-07	-0.014682	0.963879	0.601933	0.0383707	-0.327739	0.298359	0.664827	0.0183353	-0.043878	0.892296
P61981	blue	0.796075	0.00194981	0.647943	0.022698	-0.971812	1.33687e-07	0.97592	6.12426e-08	-0.0395691	0.902826	0.554751	0.0612002	-0.389275	0.211027	0.67487	0.0160515	0.0393747	0.903301
P63167	blue	0.795942	0.00195571	0.616429	0.0327884	-0.88391	0.000136234	0.85964	0.000337336	-0.123519	0.702127	0.844102	0.000554799	-0.217658	0.496782	0.456107	0.136141	-0.461336	0.131139
P62879	blue	0.795713	0.0019659	0.667556	0.0176924	-0.945487	3.4583e-06	0.942053	4.66647e-06	-0.0942316	0.770826	0.451897	0.140256	-0.342541	0.275741	0.635474	0.0263724	0.144262	0.65465
Q93050	blue	0.795043	0.00199594	0.622207	0.030735	-0.977467	4.40492e-08	0.995833	9.82257e-12	0.0167291	0.958846	0.681192	0.0147259	-0.415937	0.178682	0.712067	0.00937785	-0.0956048	0.767566
O75882	blue	0.795035	0.00199631	0.628171	0.0287142	-0.977434	4.43688e-08	0.985919	4.25739e-09	-0.000629228	0.998452	0.61657	0.0327373	-0.412664	0.182475	0.697339	0.0117069	-0.021007	0.948333
Q8NFW8	blue	0.794543	0.00201858	0.644493	0.023675	-0.97292	1.09595e-07	0.990597	5.69705e-10	-0.0074506	0.981666	0.574333	0.0508144	-0.402045	0.195121	0.711787	0.00941855	0.033108	0.918642
Q96LW7	blue	0.794384	0.00202581	0.606745	0.0364479	-0.959966	7.57149e-07	0.974259	8.52425e-08	0.00919783	0.977367	0.786478	0.00241168	-0.384843	0.216726	0.66263	0.0188648	-0.25914	0.416032
Q9NZ32	blue	0.794237	0.00203254	0.675162	0.0159885	-0.950576	2.13709e-06	0.967915	2.5374e-07	-0.048446	0.88115	0.45753	0.134767	-0.355272	0.2571	0.684109	0.0141422	0.171574	0.593908
O60831	blue	0.793485	0.00206715	0.618599	0.0320063	-0.980085	2.38627e-08	0.993351	1.01236e-10	0.0156958	0.961386	0.675932	0.015823	-0.420285	0.173721	0.709064	0.00982186	-0.0896114	0.781816
O95169	blue	0.793204	0.00208019	0.718797	0.00843714	-0.861912	0.000312153	0.845649	0.000529269	-0.232687	0.466747	0.323824	0.304509	-0.176246	0.583739	0.510107	0.0901954	0.220506	0.491024
Q8IVW6	blue	0.7932	0.00208039	0.643624	0.0239256	-0.966724	3.03834e-07	0.988296	1.69571e-09	-8.95338e-05	0.99978	0.589858	0.0435117	-0.393527	0.205646	0.708313	0.00993523	0.00379612	0.990658
Q96L14	blue	0.792815	0.00209837	0.643255	0.0240326	-0.973374	1.00783e-07	0.992055	2.46053e-10	-0.00253104	0.993771	0.573928	0.0510155	-0.404753	0.191846	0.712051	0.00938005	0.0355957	0.912549
O43148	blue	0.792602	0.00210835	0.669005	0.0173581	-0.878608	0.00016875	0.905673	5.01068e-05	-0.0542438	0.867032	0.673508	0.0163484	-0.214911	0.502362	0.550876	0.0634175	-0.201298	0.530426
O94880	blue	0.79256	0.00211033	0.646944	0.0229779	-0.890757	0.000101731	0.900296	6.54992e-05	-0.0591939	0.855006	0.715316	0.00891443	-0.235934	0.460372	0.538203	0.071056	-0.282244	0.374099
Q9UIC8	blue	0.792339	0.00212075	0.638303	0.0255034	-0.973223	1.03656e-07	0.993418	9.62103e-11	0.00687692	0.983077	0.579402	0.0483418	-0.412255	0.182952	0.720569	0.00820171	0.0292627	0.928068
Q9P2G1	blue	0.79184	0.00214439	0.635174	0.0264659	-0.917649	2.59433e-05	0.950747	2.10096e-06	-0.0158103	0.961105	0.756655	0.00439141	-0.310765	0.32553	0.621849	0.0308594	-0.278207	0.381262
Q92889	blue	0.791705	0.00215085	0.620864	0.031204	-0.903358	5.6339e-05	0.919677	2.29826e-05	-0.0216042	0.946867	0.795081	0.00199425	-0.280496	0.377191	0.56035	0.0580926	-0.363618	0.245291
P16435	blue	0.791666	0.0021527	0.625613	0.0295688	-0.970762	1.60219e-07	0.995425	1.56682e-11	0.0293816	0.927777	0.67592	0.0158255	-0.408346	0.187554	0.714324	0.00905407	-0.0750103	0.816782
Q6ICH7	blue	0.791607	0.00215553	0.648799	0.0224602	-0.95034	2.18768e-06	0.981161	1.81077e-08	0.00599965	0.985236	0.593833	0.0417682	-0.371212	0.234828	0.703912	0.0106199	-0.00726012	0.982135
Q9UEU0	blue	0.790825	0.00219316	0.627854	0.0288191	-0.966603	3.09345e-07	0.983839	8.45021e-09	0.0126963	0.968762	0.665279	0.0182276	-0.392228	0.20728	0.688226	0.0133477	-0.090532	0.779623
Q14257	blue	0.790174	0.0022249	0.634835	0.0265716	-0.96979	1.88379e-07	0.989911	8.09266e-10	0.0141109	0.965283	0.599231	0.0394812	-0.404847	0.191733	0.707149	0.0101131	0.0134674	0.966866
Q7Z7L9	blue	0.789852	0.00224071	0.726726	0.0074215	-0.720186	0.00825215	0.731481	0.00685819	-0.268636	0.398523	0.605461	0.0369538	0.0769911	0.812019	0.287119	0.365544	-0.334687	0.287617
P49748	blue	0.789672	0.00224957	0.641198	0.024636	-0.968944	2.15953e-07	0.985429	5.04811e-09	-0.00794877	0.98044	0.546168	0.0661853	-0.407048	0.189098	0.71798	0.00854743	0.0698151	0.829301
Q9P2K5	blue	0.789648	0.00225078	0.6368	0.0259624	-0.972725	1.13568e-07	0.989573	9.53751e-10	0.00303053	0.992542	0.572283	0.051839	-0.410586	0.184908	0.71483	0.00898259	0.0359077	0.911785
P51674	blue	0.789589	0.0022537	0.618228	0.0321389	-0.95904	8.47541e-07	0.967682	2.62969e-07	-0.00920457	0.977351	0.681021	0.0147605	-0.385956	0.215285	0.653839	0.0210969	-0.123734	0.701629
Q8TEQ0	blue	0.789165	0.00227472	0.771661	0.00328331	-0.727676	0.00730623	0.698489	0.011511	-0.390025	0.210072	0.354544	0.258147	0.104845	0.745728	0.255137	0.423523	0.0763987	0.813443
P63027	blue	0.789085	0.00227871	0.611319	0.0346847	-0.97015	1.77505e-07	0.988366	1.64633e-09	0.0241204	0.940687	0.703168	0.010739	-0.414783	0.180014	0.707661	0.0100346	-0.136632	0.671988
O00192	blue	0.788471	0.00230951	0.675179	0.0159847	-0.909511	4.09804e-05	0.891936	9.65584e-05	-0.146537	0.649508	0.378566	0.224953	-0.286466	0.366683	0.570772	0.0526036	0.177557	0.580897
Q8TF74	blue	0.78837	0.00231463	0.617418	0.0324301	-0.923187	1.84925e-05	0.945262	3.52905e-06	0.00304579	0.992505	0.795199	0.00198892	-0.321621	0.308001	0.604048	0.0375168	-0.298264	0.346375
Q9UQ16	blue	0.788355	0.00231538	0.656347	0.0204416	-0.949906	2.28338e-06	0.954653	1.39927e-06	-0.0644447	0.842281	0.459334	0.13304	-0.371466	0.234482	0.673397	0.0163727	0.151009	0.639447
P63096	blue	0.788268	0.00231975	0.657755	0.0200802	-0.933272	9.30816e-06	0.918556	2.45846e-05	-0.109547	0.734679	0.433041	0.159668	-0.334402	0.288053	0.61239	0.0342812	0.151397	0.638577
P06865	blue	0.787842	0.00234138	0.636555	0.026038	-0.950995	2.04942e-06	0.987279	2.5679e-09	0.0146117	0.964052	0.683831	0.014197	-0.373567	0.231638	0.692323	0.0125903	-0.106448	0.741955
Q9UBF2	blue	0.787522	0.00235774	0.635286	0.026431	-0.948126	2.71055e-06	0.969045	2.12514e-07	0.00676404	0.983355	0.627166	0.029048	-0.366306	0.241556	0.67596	0.015817	-0.0704746	0.82771
O15085	blue	0.787446	0.00236166	0.617465	0.0324133	-0.87772	0.000174741	0.899739	6.72851e-05	-0.0340498	0.916335	0.835965	0.000705256	-0.249252	0.434659	0.542569	0.0683569	-0.431179	0.161674
Q14576	blue	0.787053	0.00238183	0.596315	0.0407054	-0.949976	2.26774e-06	0.959547	7.97079e-07	0.00494564	0.987829	0.803758	0.00163161	-0.376643	0.227511	0.646368	0.0231401	-0.298766	0.345524
Q96ME7	blue	0.786798	0.00239505	0.619265	0.0317688	-0.971657	1.3735e-07	0.993725	7.58167e-11	0.0299635	0.92635	0.663261	0.0187118	-0.416093	0.178503	0.709855	0.00970337	-0.0755212	0.815553
P21281	blue	0.785846	0.00244477	0.625887	0.0294766	-0.961236	6.45837e-07	0.96299	5.13871e-07	-0.0348813	0.914298	0.582732	0.0467644	-0.399042	0.198793	0.685666	0.0138378	0.0098954	0.975651
Q9UKM9	blue	0.785806	0.0024469	0.597074	0.0403842	-0.944215	3.87268e-06	0.954153	1.47685e-06	0.00446095	0.989022	0.813254	0.00129516	-0.363595	0.245323	0.633137	0.0271061	-0.308196	0.329758
Q99829	blue	0.785614	0.002457	0.607403	0.0361905	-0.963478	4.81296e-07	0.990253	6.81469e-10	0.0422443	0.896286	0.745258	0.00540618	-0.408189	0.18774	0.699762	0.011297	-0.186912	0.560786
Q7L775	blue	0.785555	0.00246013	0.633702	0.0269275	-0.96748	2.71227e-07	0.99153	3.38508e-10	0.0153039	0.96235	0.59548	0.0410611	-0.409104	0.186656	0.719429	0.00835256	0.00931289	0.977084
Q8WVK2	blue	0.784777	0.00250155	0.692412	0.0125741	-0.908803	4.25572e-05	0.922592	1.92002e-05	-0.102317	0.751687	0.36776	0.239551	-0.293184	0.355045	0.623532	0.0302777	0.227051	0.47791
Q9BTV5	blue	0.784341	0.00252501	0.638823	0.0253461	-0.965484	3.64078e-07	0.979904	2.49548e-08	-0.0160619	0.960486	0.525694	0.0791938	-0.409547	0.186133	0.713096	0.00922919	0.0945653	0.770033
Q86VP6	blue	0.784337	0.00252521	0.788447	0.00231071	-0.781172	0.00270048	0.754771	0.00454825	-0.356774	0.254952	0.115095	0.721703	0.00232657	0.994274	0.33603	0.285565	0.326989	0.299531
Q08345	blue	0.784274	0.00252863	0.604809	0.0372131	-0.950285	2.19978e-06	0.973188	1.04334e-07	0.0224464	0.944798	0.775876	0.00301431	-0.382956	0.219179	0.674093	0.0162205	-0.241473	0.449593
Q9Y2J2	blue	0.784263	0.00252923	0.60944	0.0354017	-0.963628	4.71588e-07	0.977817	4.07636e-08	0.00889845	0.978104	0.671134	0.0168751	-0.413414	0.181602	0.68684	0.0136114	-0.101184	0.75436
Q14344	blue	0.784026	0.00254206	0.674298	0.0161758	-0.908491	4.32662e-05	0.914661	3.08453e-05	-0.109505	0.734778	0.417606	0.176767	-0.301734	0.34052	0.61562	0.0330838	0.151291	0.638813
Q9BQD3	blue	0.78397	0.00254507	0.739858	0.00594451	-0.745767	0.00535739	0.720839	0.00816624	-0.330741	0.29369	0.343464	0.274364	0.0305231	0.924978	0.306181	0.333093	-0.0701811	0.828418
Q96HD1	blue	0.783959	0.00254568	0.60507	0.037109	-0.972585	1.16468e-07	0.996172	6.43436e-12	0.0410852	0.899119	0.708064	0.00997307	-0.429825	0.163141	0.718498	0.00847736	-0.122658	0.704121
P21964	blue	0.783929	0.00254728	0.60327	0.0378294	-0.958019	9.56982e-07	0.983829	8.47541e-09	0.0495472	0.878466	0.733395	0.00664073	-0.407678	0.188347	0.694744	0.012158	-0.178068	0.579792
Q8NEL9	blue	0.783672	0.00256131	0.718703	0.0084498	-0.767404	0.00357308	0.727566	0.00731959	-0.293501	0.3545	0.298404	0.346138	-0.0269152	0.933827	0.315262	0.318205	0.025539	0.937205
Q9Y2V2	blue	0.783504	0.00257049	0.624261	0.0300279	-0.97312	1.05646e-07	0.991798	2.88348e-10	0.0193147	0.952491	0.610716	0.0349139	-0.422142	0.171628	0.715283	0.00891908	0.000176221	0.999566
Q9HDC9	blue	0.783457	0.00257304	0.603066	0.0379117	-0.976137	5.85439e-08	0.9922	2.24429e-10	0.0360552	0.911424	0.676063	0.0157948	-0.437975	0.154434	0.716967	0.00868567	-0.0831091	0.797346
O43920	blue	0.783049	0.00259546	0.602531	0.0381279	-0.937147	6.9476e-06	0.928998	1.26037e-05	-0.0467395	0.885311	0.707501	0.0100591	-0.358082	0.253087	0.605953	0.0367594	-0.182938	0.569295
Q96QK1	blue	0.782986	0.00259894	0.69493	0.0121252	-0.913441	3.3045e-05	0.912867	3.41208e-05	-0.114486	0.723123	0.315404	0.317975	-0.288249	0.363575	0.612078	0.0343983	0.294621	0.35258
Q6ZU65	blue	0.782753	0.00261179	0.632906	0.0271795	-0.815158	0.00123467	0.804697	0.00159563	-0.123415	0.702367	0.780802	0.00272154	-0.11567	0.720361	0.386596	0.214461	-0.494325	0.102341
P53992	blue	0.781996	0.00265398	0.657032	0.020265	-0.94594	3.3197e-06	0.956793	1.10273e-06	-0.0307498	0.924422	0.460928	0.131525	-0.364283	0.244363	0.680626	0.0148411	0.166938	0.604063
O60229	blue	0.781886	0.00266015	0.618986	0.0318679	-0.976645	5.26177e-08	0.992395	1.97746e-10	0.0180174	0.955679	0.590282	0.0433234	-0.436542	0.155942	0.726946	0.00739474	0.027606	0.932132
Q96SZ5	blue	0.781745	0.00266808	0.614729	0.0334111	-0.948569	2.59886e-06	0.974537	8.07812e-08	0.0267223	0.934301	0.728866	0.00716381	-0.379514	0.223699	0.672725	0.0165208	-0.173863	0.588915
Q9BXM9	blue	0.781481	0.00268294	0.608012	0.0359532	-0.967475	2.71439e-07	0.993871	6.74379e-11	0.0376944	0.907412	0.682824	0.0143972	-0.427337	0.165859	0.724734	0.00766757	-0.105822	0.743429
Q8WXF0	blue	0.78136	0.0026898	0.616258	0.0328508	-0.95897	8.54738e-07	0.977469	4.40299e-08	0.0194039	0.952272	0.655874	0.020564	-0.398667	0.199255	0.693128	0.0124452	-0.0866009	0.788997
O15400	blue	0.781097	0.00270475	0.628874	0.0284824	-0.96695	2.93799e-07	0.982414	1.28622e-08	0.000535677	0.998682	0.564857	0.0556721	-0.41426	0.180619	0.718272	0.00850794	0.0432686	0.893784
Q9NV70	blue	0.780954	0.0027129	0.64545	0.0234008	-0.954256	1.46054e-06	0.971085	1.51634e-07	-0.00922305	0.977305	0.482505	0.11212	-0.393752	0.205364	0.705512	0.0103671	0.152246	0.636672
Q9Y6K8	blue	0.780725	0.00272593	0.621203	0.0310851	-0.97286	1.10802e-07	0.993709	7.67671e-11	0.0215964	0.946886	0.590882	0.0430579	-0.432689	0.160047	0.732228	0.00677267	0.0250954	0.938294
Q8ND04	blue	0.780654	0.00272998	0.628771	0.0285165	-0.914334	3.14229e-05	0.92443	1.70808e-05	-0.0573655	0.859445	0.727329	0.00734815	-0.305218	0.334694	0.58643	0.0450557	-0.222128	0.48776
Q6P4E1	blue	0.780539	0.00273661	0.63418	0.026777	-0.961961	5.88357e-07	0.974459	8.20124e-08	-0.0142185	0.965019	0.515507	0.0862742	-0.411439	0.183907	0.713266	0.00920475	0.10081	0.755245
Q8IYQ7	blue	0.78042	0.00274346	0.658567	0.0198738	-0.879142	0.000165229	0.889215	0.000108828	-0.0787122	0.807886	0.613769	0.0337662	-0.232407	0.4673	0.553696	0.0617982	-0.137134	0.670841
O43251	blue	0.780403	0.0027444	0.604139	0.0374803	-0.925593	1.58378e-05	0.950983	2.05197e-06	0.0224788	0.944718	0.804153	0.0016164	-0.343477	0.274345	0.631599	0.027597	-0.310933	0.325255
P08247	blue	0.779995	0.00276797	0.620886	0.0311963	-0.967598	2.66395e-07	0.977086	4.78772e-08	-0.00702468	0.982714	0.564012	0.05612	-0.422814	0.170875	0.70442	0.0105392	0.0473145	0.883909
Q9NRY4	blue	0.779985	0.0027685	0.632976	0.0271573	-0.964885	3.96382e-07	0.980157	2.34367e-08	-0.00526823	0.987036	0.523572	0.0806348	-0.416402	0.178147	0.714064	0.0090909	0.09918	0.759097
Q93100	blue	0.779289	0.00280904	0.71061	0.0095913	-0.642701	0.024194	0.610261	0.0350871	-0.361281	0.248565	0.6607	0.0193395	0.220187	0.491668	0.0630399	0.845682	-0.543102	0.0680323
P15954	blue	0.779108	0.00281966	0.757407	0.00432992	-0.789464	0.00225988	0.738278	0.0061094	-0.341705	0.276992	0.093521	0.772513	-0.0329548	0.919018	0.351416	0.262666	0.441028	0.151249
Q9Y6D6	blue	0.779066	0.00282213	0.620955	0.0311721	-0.937406	6.80868e-06	0.975838	6.22815e-08	0.0307108	0.924518	0.73625	0.00632598	-0.36578	0.242284	0.673422	0.0163671	-0.203821	0.525174
P04632	blue	0.778507	0.00285509	0.658144	0.0199812	-0.9455	3.45442e-06	0.95137	1.97358e-06	-0.0521177	0.872205	0.412142	0.183084	-0.370028	0.236442	0.674817	0.016063	0.208583	0.515324
Q14108	blue	0.778471	0.00285722	0.598224	0.0399012	-0.974384	8.32138e-08	0.996024	7.77346e-12	0.0472647	0.88403	0.696163	0.0119096	-0.442428	0.149803	0.725888	0.00752431	-0.111942	0.729068
P21266	blue	0.778411	0.00286078	0.667512	0.0177028	-0.931905	1.02775e-05	0.945211	3.54517e-06	-0.0579031	0.858139	0.392895	0.20644	-0.348651	0.2667	0.668908	0.0173803	0.228634	0.474763
Q8N8S7	blue	0.778344	0.0028648	0.603121	0.0378893	-0.974982	7.40105e-08	0.995593	1.29936e-11	0.0398637	0.902105	0.659658	0.0195992	-0.445369	0.146794	0.733813	0.00659384	-0.0540378	0.867533
Q6KCM7	blue	0.77778	0.00289844	0.604985	0.0371429	-0.975191	7.10002e-08	0.988775	1.37736e-09	0.0241067	0.940721	0.634294	0.0267412	-0.443306	0.148901	0.725319	0.00759469	-0.0242368	0.940401
Q8TEH3	blue	0.777204	0.00293314	0.596038	0.0408233	-0.964094	4.42489e-07	0.978359	3.60491e-08	0.0329678	0.918986	0.699412	0.0113556	-0.425496	0.16789	0.703422	0.0106982	-0.139324	0.665853
Q5HYK3	blue	0.777201	0.00293328	0.695058	0.0121027	-0.775452	0.00304056	0.797228	0.00189929	-0.14913	0.643668	0.56999	0.0530021	-0.0622664	0.847556	0.431079	0.161781	-0.136435	0.672436
Q9UNW1	blue	0.777137	0.0029372	0.613208	0.0339748	-0.972066	1.27818e-07	0.992207	2.23479e-10	0.0291914	0.928243	0.602094	0.0383049	-0.439394	0.152948	0.728358	0.00722436	0.00542034	0.986661
Q9UHL4	blue	0.776951	0.00294847	0.637428	0.0257701	-0.943241	4.21586e-06	0.98005	2.40711e-08	0.0142779	0.964873	0.617364	0.0324496	-0.378484	0.225061	0.700786	0.011127	-0.0318726	0.92167
Q9BXF3	blue	0.776708	0.00296322	0.588961	0.0439118	-0.944649	3.72724e-06	0.965599	3.5811e-07	0.0340104	0.916431	0.813802	0.00127753	-0.384705	0.216903	0.656592	0.0203784	-0.30217	0.339787
P13716	blue	0.776529	0.00297414	0.604313	0.0374108	-0.965165	3.81007e-07	0.989953	7.92963e-10	0.034818	0.914454	0.6882	0.0133526	-0.427473	0.165711	0.718542	0.00847142	-0.119481	0.71149
Q9UBQ7	blue	0.775945	0.00301002	0.650557	0.0219775	-0.94789	2.77174e-06	0.962076	5.79684e-07	-0.0336675	0.917271	0.461181	0.131286	-0.381447	0.221153	0.699669	0.0113125	0.169589	0.598248
P50583	blue	0.775495	0.00303789	0.612389	0.0342813	-0.958464	9.0799e-07	0.978898	3.18092e-08	0.0390729	0.90404	0.625111	0.0297389	-0.411853	0.183422	0.701927	0.0109399	-0.0446554	0.890397
Q9NYI0	blue	0.775276	0.00305151	0.600725	0.0388644	-0.91745	2.62493e-05	0.940036	5.51827e-06	0.00896891	0.97793	0.742161	0.00571022	-0.350472	0.26404	0.624326	0.0300059	-0.288054	0.363914
Q5VTE6	blue	0.775103	0.00306232	0.604296	0.0374174	-0.827591	0.000891239	0.817689	0.00115765	-0.104819	0.745788	0.865685	0.000273585	-0.158262	0.623243	0.403581	0.19326	-0.574603	0.0506806
Q14203	blue	0.774999	0.00306883	0.595884	0.0408886	-0.973632	9.6046e-08	0.993481	9.16974e-11	0.0414186	0.898304	0.681825	0.0145977	-0.447887	0.14425	0.730247	0.00700112	-0.0865569	0.789102
Q9BTV4	blue	0.774873	0.00307673	0.590672	0.0431505	-0.968115	2.46017e-07	0.990216	6.94749e-10	0.0514221	0.873899	0.711723	0.00942792	-0.442545	0.149683	0.719411	0.00835494	-0.126984	0.694123
Q99747	blue	0.774819	0.00308012	0.595241	0.0411629	-0.939241	5.8857e-06	0.973143	1.05189e-07	0.0586461	0.856335	0.780224	0.00275472	-0.388595	0.211896	0.680512	0.0148645	-0.248957	0.435221
Q15349	blue	0.774416	0.00310551	0.599448	0.0393911	-0.908051	4.42836e-05	0.920615	2.17069e-05	0.00185168	0.995443	0.766092	0.00366624	-0.326156	0.300836	0.589396	0.0437177	-0.285782	0.36788
Q9UJW0	blue	0.773913	0.00313737	0.605617	0.0368924	-0.970052	1.80418e-07	0.995589	1.30546e-11	0.0401928	0.901301	0.647728	0.0227582	-0.442447	0.149783	0.733294	0.006652	-0.037946	0.906796
Q5JVS0	blue	0.77373	0.00314907	0.67485	0.0160558	-0.860794	0.000324354	0.893634	8.94702e-05	-0.0869347	0.7882	0.61862	0.0319987	-0.207201	0.518176	0.558267	0.0592356	-0.127655	0.692575
Q15435	blue	0.773008	0.00319543	0.602796	0.0380207	-0.952595	1.74083e-06	0.984594	6.66097e-09	0.0447976	0.89005	0.702777	0.010802	-0.416769	0.177726	0.717143	0.00866146	-0.113725	0.7249
Q96JG8	blue	0.772311	0.00324067	0.581847	0.0471802	-0.938248	6.37221e-06	0.957799	9.81936e-07	0.0337014	0.917188	0.821901	0.00103777	-0.382576	0.219675	0.649937	0.0221469	-0.329699	0.295305
P61764	blue	0.772157	0.00325072	0.615947	0.0329642	-0.945429	3.47643e-06	0.969894	1.85185e-07	0.00431293	0.989386	0.602043	0.0383259	-0.404419	0.192249	0.69642	0.0118652	-0.0156282	0.961552
Q9Y6I9	blue	0.772027	0.00325925	0.605487	0.0369436	-0.887597	0.00011668	0.908284	4.37436e-05	-0.0275619	0.93224	0.838307	0.000659065	-0.274834	0.387301	0.556335	0.0603096	-0.381799	0.220692
Q96AJ9	blue	0.771854	0.0032706	0.584205	0.0460787	-0.96635	3.21127e-07	0.990298	6.66083e-10	0.0593131	0.854717	0.746795	0.00525991	-0.441307	0.15096	0.716924	0.00869145	-0.176542	0.583096
Q9Y5P4	blue	0.771364	0.00330287	0.606052	0.0367204	-0.96575	3.50442e-07	0.994763	3.07541e-11	0.0559675	0.862841	0.645894	0.0232745	-0.436396	0.156097	0.735955	0.00635796	-0.0285094	0.929916
P10619	blue	0.77092	0.00333243	0.60918	0.0355015	-0.969612	1.93939e-07	0.991244	3.99308e-10	0.0396888	0.902533	0.585069	0.0456796	-0.445808	0.146349	0.738875	0.00604666	0.0393796	0.903289
Q9UMZ2	blue	0.770868	0.00333586	0.608029	0.0359468	-0.904203	5.39973e-05	0.927857	1.36227e-05	0.00400741	0.990138	0.754483	0.0045726	-0.310803	0.325468	0.596473	0.0406384	-0.262541	0.409718
Q8IZ81	blue	0.769506	0.00342769	0.627728	0.0288609	-0.958179	9.39075e-07	0.974757	7.73749e-08	0.00152361	0.99625	0.487921	0.107566	-0.422837	0.17085	0.725663	0.00755202	0.142998	0.657511
P07339	blue	0.769025	0.00346057	0.59583	0.0409115	-0.968351	2.37124e-07	0.993226	1.11062e-10	0.0529426	0.870197	0.661486	0.0191451	-0.448639	0.143496	0.741847	0.00574174	-0.0530088	0.870036
Q96ME1	blue	0.768814	0.00347504	0.722388	0.00796504	-0.840278	0.000622042	0.847186	0.000504808	-0.167456	0.602925	0.273405	0.389874	-0.168308	0.601056	0.513227	0.0879151	0.26438	0.406324
O43390	blue	0.768754	0.00347916	0.587801	0.0444338	-0.920817	2.14401e-05	0.935397	7.94618e-06	0.016476	0.959468	0.796088	0.00194924	-0.348628	0.266735	0.624657	0.0298928	-0.301008	0.341739
Q13011	blue	0.768702	0.00348275	0.607421	0.0361832	-0.968351	2.37141e-07	0.987034	2.82409e-09	0.0304947	0.925047	0.565894	0.0551254	-0.449093	0.143041	0.742042	0.00572215	0.0644752	0.842207
Q12768	blue	0.76829	0.00351126	0.605941	0.0367641	-0.945621	3.41677e-06	0.97989	2.50427e-08	0.0529319	0.870223	0.679268	0.0151204	-0.404856	0.191723	0.705793	0.0103232	-0.106718	0.74132
O15511	blue	0.767801	0.00354528	0.608475	0.0357735	-0.953582	1.56959e-06	0.9554	1.28929e-06	-0.0177694	0.956289	0.532927	0.074415	-0.423142	0.170509	0.698354	0.0115339	0.0694806	0.830109
Q92890	blue	0.767735	0.00354992	0.643889	0.023849	-0.912755	3.43355e-05	0.951388	1.97003e-06	0.0034633	0.991477	0.58061	0.0477654	-0.335495	0.286382	0.664814	0.0183383	0.0472846	0.883982
Q96RR4	blue	0.767388	0.00357426	0.594956	0.0412852	-0.937239	6.89822e-06	0.975897	6.15239e-08	0.0618085	0.848665	0.712997	0.00924337	-0.404891	0.191681	0.714237	0.00906642	-0.15119	0.639041
Q8N3J6	blue	0.766797	0.00361593	0.605468	0.0369512	-0.961754	6.04359e-07	0.976785	5.10738e-08	0.0171942	0.957703	0.56248	0.0569393	-0.440552	0.151743	0.719145	0.00839054	0.0522144	0.87197
P15313	blue	0.766671	0.00362488	0.58731	0.0446557	-0.967441	2.72826e-07	0.991272	3.93183e-10	0.0577932	0.858406	0.704505	0.0105257	-0.447301	0.144839	0.729545	0.00708354	-0.107838	0.738689
P22830	blue	0.76658	0.00363136	0.580931	0.0476132	-0.964607	4.12164e-07	0.979539	2.72918e-08	0.0400379	0.90168	0.688965	0.0132086	-0.450806	0.141335	0.723753	0.00779095	-0.105486	0.744217
P11171	blue	0.766149	0.00366213	0.613551	0.033847	-0.949505	2.37465e-06	0.965323	3.72539e-07	0.00350926	0.991364	0.534544	0.073374	-0.421567	0.172275	0.71327	0.00920417	0.0759265	0.814578
Q9UIF8	blue	0.765912	0.00367914	0.62009	0.0314764	-0.958842	8.67999e-07	0.978881	3.19371e-08	0.0218316	0.946308	0.515766	0.086089	-0.42848	0.164607	0.728436	0.00721508	0.120945	0.708092
O94973	blue	0.765786	0.00368822	0.620326	0.031393	-0.927099	1.43349e-05	0.920158	2.23218e-05	-0.0670467	0.835987	0.520928	0.082455	-0.364219	0.244453	0.615043	0.0332954	0.0133478	0.96716
Q8TC12	blue	0.765649	0.00369809	0.644469	0.0236818	-0.932881	9.57759e-06	0.936062	7.55446e-06	-0.0536146	0.868562	0.383557	0.218396	-0.376836	0.227253	0.673773	0.0162903	0.249816	0.433585
Q99798	blue	0.765548	0.00370535	0.635884	0.0262453	-0.946369	3.19224e-06	0.952688	1.72412e-06	-0.0375503	0.907765	0.427844	0.165303	-0.399068	0.198761	0.696514	0.0118489	0.216039	0.500068
P61160	blue	0.765176	0.00373233	0.631021	0.0277833	-0.943929	3.97133e-06	0.972612	1.15916e-07	0.00128977	0.996826	0.53256	0.0746526	-0.401313	0.196013	0.713069	0.00923299	0.10133	0.754016
Q8IXJ6	blue	0.764516	0.00378049	0.618035	0.0322082	-0.953617	1.56375e-06	0.967802	2.58204e-07	0.00138993	0.996579	0.495968	0.101028	-0.426937	0.166299	0.728066	0.00725936	0.123976	0.701069
Q8TBX8	blue	0.764242	0.00380062	0.592483	0.0423546	-0.941255	4.98991e-06	0.974695	7.8317e-08	0.0557292	0.86342	0.708694	0.00987758	-0.414431	0.180421	0.708387	0.00992406	-0.128859	0.689802
P60953	blue	0.763861	0.00382879	0.607312	0.0362258	-0.956953	1.08277e-06	0.969894	1.85196e-07	0.00718048	0.982331	0.547797	0.0652186	-0.433702	0.158961	0.711353	0.00948199	0.0633381	0.84496
Q9UGC7	blue	0.763722	0.00383907	0.616982	0.032588	-0.793526	0.00206523	0.791072	0.00218123	-0.117075	0.717087	0.833544	0.000755607	-0.108886	0.73623	0.374267	0.230695	-0.492139	0.104104
P35580	blue	0.76317	0.0038802	0.593583	0.0418768	-0.965298	3.73864e-07	0.986216	3.82944e-09	0.0412699	0.898668	0.615534	0.0331152	-0.455808	0.13643	0.739031	0.00603038	-0.00366317	0.990985
P31150	blue	0.762729	0.00391335	0.624392	0.0299832	-0.950112	2.23745e-06	0.963048	5.09949e-07	-0.00854637	0.97897	0.457326	0.134964	-0.420266	0.173743	0.72095	0.00815173	0.176372	0.583464
Q8WUY8	blue	0.761526	0.0040047	0.59379	0.041787	-0.959348	8.16557e-07	0.988741	1.39828e-09	0.0531642	0.869658	0.621618	0.0309402	-0.451617	0.140533	0.7496	0.00500069	-0.0221985	0.945407
Q3L8U1	blue	0.761106	0.00403698	0.579401	0.0483422	-0.951204	2.00692e-06	0.982291	1.33142e-08	0.0737001	0.819936	0.730011	0.00702874	-0.435575	0.156966	0.728339	0.0072267	-0.157502	0.624934
Q9UBP0	blue	0.760992	0.00404577	0.611174	0.03474	-0.955567	1.26573e-06	0.981185	1.79921e-08	0.0369372	0.909265	0.561258	0.0575988	-0.431339	0.161501	0.729513	0.00708728	0.0560905	0.862542
Q96DB5	blue	0.760953	0.00404879	0.626145	0.0293897	-0.948148	2.70512e-06	0.964751	4.03934e-07	-0.00311176	0.992342	0.463982	0.128655	-0.417798	0.176548	0.722355	0.00796928	0.179719	0.576225
Q13618	blue	0.760948	0.00404916	0.674929	0.0160389	-0.90027	6.55842e-05	0.909344	4.13489e-05	-0.102556	0.751122	0.313547	0.320987	-0.309471	0.327657	0.635873	0.0262487	0.293421	0.354636
P00167	blue	0.760465	0.00408661	0.583317	0.0464911	-0.961914	5.91949e-07	0.995902	9.04295e-12	0.0779423	0.809734	0.688676	0.0132628	-0.458516	0.133821	0.747756	0.00517002	-0.0943838	0.770464
Q9NPJ3	blue	0.76044	0.00408857	0.575871	0.050055	-0.965277	3.74985e-07	0.990557	5.82089e-10	0.0732777	0.820953	0.70578	0.0103252	-0.45978	0.132615	0.737936	0.00614549	-0.115302	0.721218
Q9UPY6	blue	0.759609	0.00415371	0.621952	0.0308235	-0.926386	1.5032e-05	0.919097	2.38008e-05	-0.0740162	0.819175	0.43692	0.155543	-0.378529	0.225003	0.658447	0.0199043	0.174277	0.588015
O60281	blue	0.759392	0.00417078	0.591009	0.0430016	-0.952276	1.79914e-06	0.976854	5.0328e-08	0.0305295	0.924962	0.675765	0.0158588	-0.431834	0.160967	0.713164	0.00921939	-0.108544	0.737033
Q8IYR6	blue	0.758825	0.00421583	0.595816	0.0409176	-0.963266	4.95269e-07	0.987174	2.67546e-09	0.0466292	0.88558	0.585765	0.04536	-0.458181	0.134142	0.751532	0.00482791	0.037999	0.906667
P30740	blue	0.758133	0.00427121	0.595988	0.0408445	-0.882954	0.000141702	0.914078	3.18819e-05	0.00452557	0.988863	0.787905	0.00233818	-0.304047	0.336646	0.606161	0.0366776	-0.339222	0.280724
Q9H9A6	blue	0.757869	0.00429247	0.654296	0.0209765	-0.917124	2.67571e-05	0.937133	6.95506e-06	-0.0425365	0.895572	0.390907	0.208951	-0.354802	0.257775	0.683545	0.0142537	0.241074	0.450366
P78559	blue	0.757788	0.00429902	0.566565	0.0547735	-0.95763	1.00147e-06	0.984553	6.74988e-09	0.0772218	0.811465	0.754406	0.00457912	-0.453253	0.138922	0.717659	0.00859101	-0.189446	0.555387
P27348	blue	0.75718	0.00434843	0.618183	0.0321549	-0.947698	2.82241e-06	0.977688	4.19538e-08	0.0295345	0.927402	0.505134	0.0939115	-0.428564	0.164516	0.73978	0.00595254	0.135867	0.673734
Q5T4D3	blue	0.757053	0.0043588	0.579006	0.048532	-0.970219	1.75502e-07	0.992871	1.43302e-10	0.0653233	0.840155	0.649157	0.0223615	-0.474088	0.119448	0.748116	0.00513664	-0.0308548	0.924165
P38606	blue	0.75697	0.00436553	0.646438	0.0231204	-0.924924	1.65434e-05	0.930145	1.16408e-05	-0.0578958	0.858157	0.35022	0.264408	-0.370123	0.236312	0.677997	0.0153852	0.29167	0.35765
Q8N1G4	blue	0.756693	0.00438827	0.592658	0.0422783	-0.93856	6.21599e-06	0.984419	7.04444e-09	0.0785315	0.808319	0.696747	0.0118087	-0.421083	0.172819	0.730174	0.00700963	-0.12815	0.691434
Q9H5K3	blue	0.756581	0.00439751	0.591509	0.0427817	-0.957154	1.05815e-06	0.986642	3.27522e-09	0.0474794	0.883507	0.617233	0.0324971	-0.454953	0.137261	0.749035	0.00505213	-0.00219087	0.994608
Q15286	blue	0.75641	0.00441158	0.578874	0.0485955	-0.952224	1.80889e-06	0.98454	6.77693e-09	0.0751719	0.816393	0.68247	0.014468	-0.451675	0.140475	0.730861	0.00692974	-0.0966803	0.765016
O15068	blue	0.75611	0.00443633	0.574416	0.0507733	-0.959119	8.39538e-07	0.992701	1.61116e-10	0.0837036	0.795923	0.706479	0.0102164	-0.460728	0.131715	0.740739	0.00585399	-0.123998	0.701019
O00479	blue	0.755868	0.00445645	0.56814	0.0539537	-0.928801	1.27752e-05	0.958153	9.42007e-07	0.0595848	0.854057	0.825718	0.000937581	-0.394904	0.203922	0.663585	0.0186332	-0.31686	0.315623
P35754	blue	0.755825	0.00446	0.579085	0.0484938	-0.968102	2.46513e-07	0.994012	6.00198e-11	0.0705111	0.827622	0.647372	0.0228576	-0.473953	0.119568	0.756239	0.00442569	-0.0353722	0.913096
P49720	blue	0.754974	0.00453121	0.70429	0.0105598	-0.83982	0.000630494	0.841125	0.000606641	-0.150107	0.641472	0.22903	0.473976	-0.190699	0.552724	0.535103	0.0730166	0.359394	0.251227
P13861	blue	0.754748	0.00455021	0.604016	0.0375295	-0.952959	1.67596e-06	0.985768	4.48989e-09	0.0489465	0.87993	0.567921	0.0540671	-0.442759	0.149463	0.750361	0.00493212	0.0576872	0.858664
Q2PPJ7	blue	0.754399	0.00457977	0.572252	0.0518548	-0.943773	4.02568e-06	0.967132	2.85881e-07	0.0649146	0.841143	0.739173	0.00601552	-0.423585	0.170014	0.682447	0.0144726	-0.194248	0.545214
P11169	blue	0.754227	0.00459438	0.565258	0.05546	-0.955124	1.32912e-06	0.982421	1.2836e-08	0.0715762	0.825053	0.735292	0.0064303	-0.457912	0.1344	0.722764	0.00791684	-0.159976	0.619438
Q8TDB8	blue	0.754227	0.00459438	0.565258	0.05546	-0.955124	1.32912e-06	0.982421	1.2836e-08	0.0715762	0.825053	0.735292	0.0064303	-0.457912	0.1344	0.722764	0.00791684	-0.159976	0.619438
Q53T59	blue	0.754002	0.00461355	0.712619	0.00929785	-0.766318	0.00365005	0.765017	0.0037439	-0.233627	0.464898	0.22321	0.485586	-0.083413	0.796618	0.453967	0.138223	0.243022	0.446599
P17612	blue	0.753785	0.00463206	0.591155	0.0429371	-0.962814	5.26047e-07	0.988611	1.48077e-09	0.0614931	0.84943	0.580078	0.0480187	-0.465107	0.127607	0.753606	0.00464738	0.041319	0.898548
Q8N556	blue	0.753659	0.00464282	0.570146	0.0529221	-0.965629	3.56582e-07	0.995944	8.58476e-12	0.0851917	0.792364	0.691651	0.0127123	-0.477348	0.116574	0.756039	0.00444225	-0.0905323	0.779623
P30038	blue	0.753616	0.00464653	0.579384	0.0483504	-0.967485	2.71005e-07	0.993919	6.48085e-11	0.0701689	0.828447	0.627582	0.0289096	-0.478041	0.115968	0.759923	0.00412899	-0.00243066	0.994018
Q9NZB8	blue	0.753392	0.00466576	0.613441	0.033888	-0.760337	0.00409664	0.735304	0.00642894	-0.175851	0.584596	0.811668	0.00134726	-0.0484418	0.88116	0.304181	0.336421	-0.54109	0.0692631
Q6DD87	blue	0.753025	0.00469743	0.729998	0.00703024	-0.644673	0.0236232	0.589994	0.0434513	-0.395211	0.203539	0.456015	0.13623	0.223547	0.484912	0.0764478	0.813325	-0.244852	0.443077
Q5T4S7	blue	0.752975	0.00470176	0.652823	0.0213668	-0.903438	5.61143e-05	0.929809	1.19172e-05	-0.0479014	0.882477	0.404893	0.191679	-0.343026	0.275017	0.673353	0.0163824	0.218599	0.494875
O95466	blue	0.752942	0.00470461	0.570164	0.0529134	-0.964966	3.91921e-07	0.988081	1.85665e-09	0.0717784	0.824566	0.658149	0.0199798	-0.477876	0.116112	0.745937	0.00534126	-0.0503678	0.876466
P09669	blue	0.752529	0.0047405	0.577413	0.0493018	-0.958799	8.72442e-07	0.980161	2.34106e-08	0.0543662	0.866734	0.627606	0.0289013	-0.466658	0.126174	0.746018	0.00533351	-0.010907	0.973163
P07205	blue	0.751395	0.00483998	0.579313	0.0483847	-0.926797	1.4627e-05	0.955307	1.30261e-06	0.0606409	0.851496	0.70948	0.00975937	-0.398703	0.199211	0.670077	0.0171136	-0.156608	0.626925
Q9Y4D1	blue	0.750728	0.00489927	0.561447	0.0574968	-0.965767	3.49557e-07	0.987148	2.70286e-09	0.0775746	0.810617	0.706887	0.0101534	-0.477289	0.116625	0.738798	0.00605472	-0.110338	0.732824
P20936	blue	0.7507	0.00490178	0.642934	0.0241261	-0.889988	0.000105225	0.935715	7.75695e-06	0.00690497	0.983008	0.509783	0.0904342	-0.323064	0.305711	0.672404	0.0165918	0.0881388	0.785327
P16278	blue	0.750529	0.00491702	0.595544	0.0410336	-0.955008	1.34609e-06	0.982772	1.16136e-08	0.0536505	0.868475	0.54987	0.0640018	-0.455953	0.13629	0.751845	0.00480029	0.0876392	0.786519
Q4KMP7	blue	0.750336	0.00493429	0.55518	0.0609581	-0.960862	6.77188e-07	0.986016	4.1136e-09	0.0858102	0.790886	0.743093	0.00561744	-0.473884	0.11963	0.733394	0.00664079	-0.166451	0.605135
Q8IWQ3	blue	0.750288	0.00493861	0.615254	0.0332178	-0.937552	6.73113e-06	0.970139	1.7785e-07	0.0289194	0.92891	0.494211	0.102432	-0.422718	0.170983	0.741158	0.00581133	0.149975	0.641769
Q9H3S7	blue	0.749915	0.00497225	0.582281	0.0469761	-0.955178	1.32129e-06	0.988935	1.28226e-09	0.0842184	0.794691	0.628274	0.0286804	-0.460708	0.131733	0.754165	0.00459962	0.00157328	0.996128
O75436	blue	0.749721	0.00498981	0.56159	0.0574194	-0.953498	1.58362e-06	0.981964	1.45838e-08	0.0882687	0.785017	0.739124	0.00602063	-0.457635	0.134667	0.724014	0.00775793	-0.180489	0.574563
Q86UL3	blue	0.749278	0.00502996	0.562557	0.0568983	-0.94401	3.94294e-06	0.978745	3.29688e-08	0.0807812	0.802922	0.764636	0.00377169	-0.446695	0.145451	0.727826	0.00728826	-0.192665	0.54856
P52564	blue	0.748995	0.00505581	0.593182	0.0420505	-0.92771	1.3759e-05	0.932154	1.00954e-05	-0.0194879	0.952066	0.532691	0.0745679	-0.411568	0.183755	0.691724	0.012699	0.0444782	0.89083
Q14657	blue	0.748983	0.00505687	0.640965	0.0247051	-0.854216	0.000403878	0.83106	0.0008101	-0.153476	0.633918	0.416469	0.178071	-0.238552	0.455262	0.526656	0.0785469	0.0991923	0.759068
Q5SQI0	blue	0.748897	0.00506472	0.576595	0.0497003	-0.966008	3.3759e-07	0.988313	1.68373e-09	0.0625343	0.846907	0.600774	0.0388441	-0.482613	0.112028	0.756955	0.00436682	0.0241247	0.940677
P06280	blue	0.748815	0.00507226	0.583069	0.0466071	-0.942136	4.63367e-06	0.985728	4.5527e-09	0.0832343	0.797046	0.671671	0.0167549	-0.441367	0.150899	0.739998	0.00593003	-0.090859	0.778845
Q9NS86	blue	0.748674	0.00508524	0.674044	0.016231	-0.874194	0.000200198	0.86009	0.000332228	-0.152486	0.636134	0.19726	0.538876	-0.279751	0.378513	0.583633	0.0463442	0.404553	0.192087
P02792	blue	0.748355	0.00511459	0.562182	0.0570997	-0.926026	1.53936e-05	0.959581	7.93737e-07	0.0755181	0.815561	0.796681	0.00192313	-0.408689	0.187147	0.675789	0.0158536	-0.27907	0.379725
P00568	blue	0.74818	0.00513073	0.580367	0.0478809	-0.959344	8.17025e-07	0.987919	1.98607e-09	0.0678161	0.834128	0.603112	0.037893	-0.473803	0.119702	0.763592	0.00384874	0.0130844	0.967807
Q6P1Q0	blue	0.747231	0.005219	0.631509	0.027626	-0.899623	6.76633e-05	0.895937	8.05144e-05	-0.0682662	0.833041	0.33808	0.282451	-0.349831	0.264975	0.657931	0.0200353	0.277238	0.382991
P53007	blue	0.747139	0.00522762	0.601318	0.0386212	-0.942759	4.39424e-06	0.957717	9.91324e-07	0.013025	0.967953	0.475179	0.118481	-0.440433	0.151867	0.730594	0.00696077	0.159265	0.621015
Q9UKF7	blue	0.746574	0.00528078	0.607003	0.0363468	-0.925316	1.61264e-05	0.945578	3.43005e-06	0.000451799	0.998888	0.464974	0.127731	-0.415146	0.179594	0.709177	0.00980492	0.135048	0.675606
P33176	blue	0.746506	0.00528724	0.581233	0.0474702	-0.953693	1.55112e-06	0.989619	9.33213e-10	0.0816621	0.800811	0.617461	0.0324148	-0.466537	0.126285	0.756397	0.00441262	0.00147365	0.996373
Q00169	blue	0.746192	0.00531694	0.584693	0.045853	-0.942324	4.56055e-06	0.986394	3.58961e-09	0.0895243	0.782024	0.657737	0.0200846	-0.442248	0.149989	0.739372	0.00599485	-0.0560711	0.862589
P0DMV9	blue	0.746036	0.00533174	0.603346	0.0377986	-0.940308	5.39677e-06	0.966496	3.14271e-07	0.0273205	0.932833	0.486037	0.109136	-0.440945	0.151335	0.73837	0.00609966	0.135453	0.674681
Q5T160	blue	0.745749	0.00535911	0.557894	0.0594418	-0.944381	3.81673e-06	0.972353	1.2145e-07	0.0785132	0.808363	0.735809	0.00637382	-0.455169	0.137051	0.726477	0.00745191	-0.146896	0.6487
Q5SZQ8	blue	0.745655	0.00536816	0.56473	0.0557389	-0.954309	1.45232e-06	0.98412	7.74428e-09	0.0859716	0.7905	0.701037	0.0110857	-0.463051	0.129525	0.73341	0.00663895	-0.118415	0.713968
Q6P1X6	blue	0.745616	0.00537185	0.657769	0.0200766	-0.88482	0.000131187	0.889174	0.000109018	-0.0982778	0.761232	0.280069	0.37795	-0.312793	0.322216	0.635596	0.0263344	0.349132	0.265997
O75382	blue	0.745067	0.00542462	0.55355	0.0618814	-0.957798	9.82035e-07	0.990104	7.35087e-10	0.104712	0.746041	0.726284	0.00747561	-0.482376	0.11223	0.756916	0.00436998	-0.140352	0.663516
Q9H871	blue	0.74499	0.00543199	0.573546	0.0512058	-0.888469	0.000112394	0.910923	3.79747e-05	0.00152814	0.996239	0.746199	0.00531626	-0.350981	0.263299	0.608959	0.0355869	-0.30249	0.339251
O14531	blue	0.744346	0.00549446	0.544036	0.0674659	-0.949554	2.36327e-06	0.970893	1.56695e-07	0.0763106	0.813655	0.77302	0.00319466	-0.46534	0.127392	0.717893	0.00855916	-0.213232	0.505788
Q9BSJ5	blue	0.744021	0.00552609	0.6497	0.0222118	-0.833957	0.000746839	0.899726	6.73282e-05	-0.000147111	0.999638	0.621979	0.0308143	-0.231552	0.468985	0.602797	0.0380203	-0.0737539	0.819806
Q9NUM4	blue	0.743846	0.00554326	0.578397	0.0488253	-0.831947	0.000790319	0.857038	0.000368094	-0.00901029	0.977829	0.881818	0.000148418	-0.226222	0.479562	0.498295	0.0991885	-0.513761	0.087529
Q9BW30	blue	0.743585	0.00556889	0.542769	0.0682347	-0.911769	3.62583e-05	0.924241	1.72891e-05	0.0325862	0.919921	0.829341	0.000849558	-0.394859	0.203978	0.640773	0.0247619	-0.352198	0.261532
Q9NUJ3	blue	0.743478	0.0055794	0.547855	0.065184	-0.948807	2.5404e-06	0.974489	8.15255e-08	0.0803984	0.80384	0.769702	0.00341435	-0.462676	0.129877	0.71758	0.00860182	-0.200748	0.531573
P25054	blue	0.743152	0.00561159	0.596928	0.040446	-0.914131	3.17863e-05	0.966749	3.02739e-07	0.0623687	0.847308	0.671728	0.0167421	-0.394955	0.203858	0.722016	0.008013	-0.0798039	0.805266
Q9BS26	blue	0.743124	0.00561434	0.579349	0.0483672	-0.953082	1.65448e-06	0.983606	9.07215e-09	0.0741032	0.818965	0.608198	0.0358809	-0.462865	0.1297	0.745281	0.00540398	0.00721132	0.982255
Q86Y82	blue	0.743058	0.00562088	0.580979	0.0475904	-0.910621	3.86015e-05	0.928268	1.32491e-05	0.0174492	0.957076	0.66495	0.0183059	-0.379543	0.22366	0.635483	0.0263698	-0.198403	0.536477
Q5PSV4	blue	0.742207	0.00570564	0.66659	0.017918	-0.6434	0.0239907	0.63296	0.0271624	-0.289573	0.361276	0.750673	0.00490417	0.16431	0.609849	0.118447	0.713893	-0.611703	0.0345397
P61916	blue	0.742161	0.00571023	0.552749	0.0623385	-0.943185	4.23647e-06	0.974245	8.54755e-08	0.0911475	0.778158	0.769455	0.00343111	-0.448718	0.143416	0.713227	0.00921038	-0.209168	0.51412
Q86WA6	blue	0.741726	0.00575392	0.569495	0.0532554	-0.961035	6.62563e-07	0.99016	7.1478e-10	0.0812663	0.801759	0.604033	0.0375229	-0.49073	0.105253	0.771292	0.00330766	0.0285084	0.929918
Q96CN4	blue	0.741597	0.00576697	0.558909	0.0588813	-0.921866	2.00925e-05	0.959853	7.67798e-07	0.0823253	0.799222	0.792238	0.00212553	-0.414832	0.179957	0.698933	0.011436	-0.269718	0.396553
Q9HBD1	blue	0.741492	0.00577752	0.607675	0.0360844	-0.925856	1.55666e-05	0.949598	2.35312e-06	0.0241278	0.940669	0.486408	0.108825	-0.404505	0.192145	0.71002	0.00967887	0.126622	0.694958
Q99933	blue	0.740858	0.00584188	0.548104	0.0650369	-0.896292	7.92008e-05	0.923135	1.85536e-05	0.0582089	0.857397	0.861736	0.000314056	-0.369096	0.237717	0.625874	0.0294807	-0.411528	0.183803
Q9H246	blue	0.740587	0.00586959	0.57521	0.0503803	-0.94627	3.22136e-06	0.967846	2.56448e-07	0.0494653	0.878665	0.564425	0.0559006	-0.467298	0.125584	0.747057	0.00523534	0.0574506	0.859238
Q9P0P8	blue	0.740259	0.00590317	0.564652	0.0557806	-0.943402	4.15744e-06	0.989236	1.11758e-09	0.104604	0.746294	0.707234	0.0101	-0.465662	0.127093	0.760293	0.00410004	-0.105133	0.745049
O75054	blue	0.740233	0.00590582	0.573745	0.0511068	-0.92758	1.38796e-05	0.951313	1.98502e-06	0.0301926	0.925788	0.633052	0.0271333	-0.429383	0.163622	0.694004	0.0122889	-0.0483884	0.88129
O95299	blue	0.740126	0.00591682	0.6328	0.0272133	-0.905045	5.17415e-05	0.91031	3.92563e-05	-0.0559593	0.862861	0.321582	0.308063	-0.36782	0.239468	0.668983	0.0173631	0.33001	0.294823
Q99766	blue	0.739713	0.00595949	0.55699	0.0599439	-0.954039	1.49496e-06	0.981672	1.57956e-08	0.0807633	0.802965	0.65419	0.0210043	-0.486611	0.108655	0.763548	0.00385202	-0.0399682	0.90185
Q13509	blue	0.739696	0.00596128	0.570915	0.0525305	-0.959417	8.09787e-07	0.983072	1.06423e-08	0.0677112	0.834381	0.572026	0.0519686	-0.489203	0.106505	0.765746	0.0036911	0.0640557	0.843222
Q9C0E8	blue	0.739677	0.00596319	0.563731	0.05627	-0.956936	1.08487e-06	0.988103	1.84012e-09	0.0894893	0.782107	0.634234	0.02676	-0.487367	0.108025	0.76991	0.00340024	-0.0311173	0.923521
Q7RTP6	blue	0.739655	0.00596546	0.626319	0.0293313	-0.752301	0.00476038	0.757457	0.00432584	-0.195934	0.541663	0.744476	0.0054818	-0.0707835	0.826965	0.3459	0.27075	-0.482874	0.111805
Q9NQW7	blue	0.73964	0.00596701	0.565684	0.0552353	-0.960852	6.78013e-07	0.990659	5.51508e-10	0.0900801	0.780699	0.621477	0.0309893	-0.490195	0.10569	0.766655	0.00362605	0.00940586	0.976855
P01112	blue	0.739497	0.00598186	0.578796	0.0486331	-0.945389	3.48901e-06	0.961951	5.89168e-07	0.0291129	0.928436	0.553329	0.0620075	-0.455498	0.136731	0.71798	0.00854739	0.0653595	0.840067
Q9UBQ0	blue	0.739446	0.00598712	0.654863	0.0208277	-0.884864	0.000130949	0.899521	6.79949e-05	-0.0653426	0.840108	0.288918	0.362413	-0.322412	0.306745	0.653193	0.0212682	0.340712	0.27848
P10606	blue	0.739385	0.00599354	0.544792	0.06701	-0.957678	9.95803e-07	0.987847	2.04553e-09	0.108283	0.737645	0.72663	0.00743318	-0.492287	0.103984	0.759054	0.00419758	-0.134108	0.677757
Q9NZN3	blue	0.738141	0.0061238	0.569194	0.0534103	-0.905498	5.05595e-05	0.923369	1.82804e-05	0.0295097	0.927463	0.756798	0.00437961	-0.363127	0.245976	0.617347	0.0324558	-0.231311	0.469461
O76070	blue	0.737641	0.00617681	0.541202	0.0691943	-0.954256	1.46049e-06	0.985139	5.56828e-09	0.105941	0.743149	0.753803	0.0046305	-0.486437	0.108801	0.750519	0.00491792	-0.176561	0.583055
Q9UFN0	blue	0.737433	0.00619891	0.544047	0.0674593	-0.924431	1.70797e-05	0.955617	1.25875e-06	0.0921772	0.775708	0.811594	0.00134972	-0.425516	0.167867	0.680951	0.0147748	-0.28228	0.374035
Q12907	blue	0.737366	0.00620606	0.542369	0.0684789	-0.900538	6.47375e-05	0.931614	1.04939e-05	0.0728195	0.822057	0.868695	0.000245569	-0.384243	0.217504	0.637596	0.0257187	-0.392687	0.206703
Q9BRJ7	blue	0.737325	0.00621045	0.552052	0.0627386	-0.949713	2.32697e-06	0.97205	1.28182e-07	0.0898684	0.781204	0.692779	0.012508	-0.468957	0.124066	0.726734	0.00742055	-0.113939	0.7244
P61970	blue	0.737046	0.00624028	0.565859	0.0551435	-0.895805	8.10102e-05	0.928556	1.29912e-05	0.0619679	0.848279	0.781839	0.00266279	-0.360576	0.249557	0.627863	0.0288164	-0.280107	0.377881
Q86VN1	blue	0.736955	0.00625005	0.540903	0.0693782	-0.902075	6.00474e-05	0.930909	1.10327e-05	0.0759698	0.814474	0.84748	0.000500233	-0.387729	0.213003	0.63847	0.0254529	-0.384649	0.216977
Q05193	blue	0.736588	0.00628949	0.56128	0.0575873	-0.943494	4.12452e-06	0.988499	1.55436e-09	0.107092	0.740442	0.690222	0.0129745	-0.469043	0.123988	0.761973	0.00397058	-0.090522	0.779647
P20340	blue	0.736475	0.00630165	0.548058	0.0650642	-0.960462	7.1203e-07	0.989015	1.2365e-09	0.0976889	0.762627	0.695668	0.0119958	-0.49797	0.0994442	0.765117	0.00373659	-0.0907001	0.779223
Q12800	blue	0.736389	0.00631099	0.641859	0.0244408	-0.757411	0.00432959	0.800711	0.00175263	-0.105604	0.743942	0.649743	0.0222002	-0.113253	0.726003	0.451211	0.140934	-0.251015	0.431309
P39687	blue	0.736283	0.0063224	0.582181	0.0470229	-0.757481	0.00432394	0.732325	0.00676163	-0.164684	0.609025	0.867354	0.000257761	-0.0732586	0.820999	0.294408	0.352945	-0.608907	0.0356068
O00217	blue	0.736266	0.00632421	0.604064	0.0375103	-0.886592	0.000121776	0.911322	3.71572e-05	-0.0223549	0.945023	0.492249	0.104015	-0.364589	0.243938	0.663314	0.0186989	0.0472435	0.884082
Q96EC8	blue	0.735168	0.00644394	0.537687	0.0713802	-0.913946	3.21205e-05	0.944043	3.9316e-06	0.0893356	0.782473	0.844596	0.000546551	-0.410444	0.185075	0.666598	0.0179161	-0.334397	0.28806
Q13136	blue	0.735053	0.00645649	0.574145	0.0509079	-0.945349	3.50167e-06	0.982997	1.08771e-08	0.0757805	0.81493	0.592854	0.0421929	-0.474143	0.1194	0.767405	0.00357304	0.0269703	0.933692
Q9Y6G9	blue	0.734699	0.00649549	0.584712	0.0458441	-0.946061	3.28335e-06	0.978033	3.88295e-08	0.0595207	0.854213	0.537348	0.0715936	-0.464858	0.127839	0.755485	0.00448835	0.10719	0.740211
Q6P6C2	blue	0.734615	0.00650486	0.699831	0.0112855	-0.61351	0.0338624	0.628513	0.0286014	-0.30859	0.329106	0.614625	0.0334492	0.191102	0.55187	0.155227	0.630005	-0.405317	0.191169
Q9Y4D8	blue	0.734517	0.00651562	0.557872	0.0594536	-0.95995	7.58692e-07	0.99006	7.51437e-10	0.0926778	0.774518	0.618306	0.0321108	-0.502394	0.0960026	0.776686	0.00296459	0.0106044	0.973907
Q8WUD1	blue	0.734092	0.00656281	0.546055	0.0662529	-0.943097	4.26878e-06	0.981666	1.58212e-08	0.111381	0.730383	0.755349	0.00449969	-0.469344	0.123714	0.74614	0.00532185	-0.171629	0.593787
Q9H115	blue	0.733596	0.00661815	0.575763	0.050108	-0.948213	2.68831e-06	0.980491	2.15404e-08	0.0803707	0.803906	0.542197	0.0685842	-0.479343	0.114837	0.771455	0.00329688	0.0929704	0.773822
Q7Z3J2	blue	0.733106	0.00667318	0.571784	0.0520907	-0.928785	1.27898e-05	0.95083	2.08356e-06	0.0391989	0.903731	0.645142	0.0234887	-0.421763	0.172055	0.683188	0.0143245	-0.0447097	0.890265
P35221	blue	0.732938	0.00669208	0.53608	0.0723951	-0.930469	1.13802e-05	0.948105	2.71604e-06	0.0622064	0.847701	0.746072	0.00532833	-0.454347	0.137852	0.698636	0.0114862	-0.198431	0.536419
P55145	blue	0.732702	0.00671885	0.601083	0.0387176	-0.903705	5.53694e-05	0.959628	7.89242e-07	0.0734401	0.820562	0.565467	0.0553497	-0.396784	0.201581	0.722382	0.00796584	0.0432913	0.893729
P51608	blue	0.731971	0.00680195	0.550438	0.0636714	-0.955795	1.23405e-06	0.99124	4.00285e-10	0.112867	0.726905	0.669712	0.0171967	-0.497179	0.100068	0.772003	0.0032608	-0.0559739	0.862826
Q96IV0	blue	0.731626	0.00684149	0.709619	0.00973866	-0.580525	0.0478057	0.557774	0.0595079	-0.372763	0.232724	0.43872	0.153652	0.247068	0.438828	0.0963711	0.765749	-0.29585	0.35048
Q5HYI8	blue	0.731219	0.00688831	0.564523	0.0558486	-0.886541	0.000122038	0.928091	1.34085e-05	0.0631526	0.845409	0.791308	0.00216987	-0.357933	0.2533	0.640029	0.0249838	-0.268645	0.398506
O95168	blue	0.730271	0.00699832	0.55732	0.0597602	-0.948105	2.71603e-06	0.949962	2.27093e-06	0.0273299	0.93281	0.555431	0.0608167	-0.478224	0.115809	0.725102	0.00762167	0.0571351	0.860004
Q02818	blue	0.729873	0.00704488	0.531191	0.0755437	-0.893916	8.83329e-05	0.911722	3.63519e-05	0.0484257	0.881199	0.846616	0.000513767	-0.384721	0.216883	0.635022	0.0265132	-0.375612	0.228889
Q96GQ5	blue	0.729702	0.007065	0.620276	0.0314108	-0.899437	6.82695e-05	0.916125	2.83598e-05	-0.0298729	0.926572	0.345643	0.271129	-0.381241	0.221424	0.690239	0.0129714	0.296518	0.349342
Q8N4C8	blue	0.729466	0.00709282	0.541277	0.0691479	-0.919644	2.30293e-05	0.965775	3.49187e-07	0.118626	0.713478	0.761501	0.00400665	-0.447433	0.144707	0.726699	0.00742483	-0.231322	0.469439
Q9C0B1	blue	0.72933	0.00710881	0.671572	0.0167771	-0.815695	0.00121802	0.836486	0.000694786	-0.0968777	0.764548	0.287292	0.365242	-0.202907	0.527074	0.557032	0.0599202	0.261154	0.412286
Q96MY1	blue	0.728415	0.00721763	0.547303	0.0655103	-0.940711	5.22049e-06	0.983443	9.53142e-09	0.112477	0.727818	0.715987	0.00882083	-0.477354	0.116568	0.761688	0.0039923	-0.130206	0.686704
O75323	blue	0.727963	0.00727173	0.58976	0.0435553	-0.908004	4.43929e-05	0.925249	1.61975e-05	0.0231996	0.942948	0.484027	0.110828	-0.400184	0.197392	0.674676	0.0160936	0.14994	0.641847
Q12772	blue	0.727849	0.00728545	0.59157	0.0427548	-0.694997	0.0121134	0.672694	0.0165276	-0.210613	0.51115	0.859981	0.000333464	0.0226249	0.94436	0.205084	0.522553	-0.703007	0.0107649
Q17RY0	blue	0.727592	0.00731645	0.579915	0.0480967	-0.939598	5.71843e-06	0.968482	2.32311e-07	0.0637615	0.843934	0.494466	0.102228	-0.468818	0.124194	0.761548	0.00400307	0.142767	0.658034
Q3SXM5	blue	0.725978	0.00751324	0.548974	0.0645258	-0.956327	1.16266e-06	0.984637	6.56848e-09	0.0964162	0.765642	0.604853	0.0371954	-0.511427	0.0892258	0.782154	0.00264511	0.0340706	0.916284
P08754	blue	0.725829	0.00753157	0.555503	0.0607759	-0.912402	3.50145e-05	0.931432	1.06308e-05	0.0287879	0.929233	0.6411	0.0246648	-0.429019	0.164018	0.676783	0.0156415	-0.0950448	0.768895
Q8NBM8	blue	0.725738	0.0075428	0.549793	0.0640466	-0.954854	1.36894e-06	0.990238	6.86816e-10	0.111191	0.730827	0.617724	0.0323199	-0.51045	0.0899431	0.786493	0.00241088	0.0182929	0.955003
Q8NCB2	blue	0.725571	0.00756347	0.575265	0.0503532	-0.928649	1.29092e-05	0.94821	2.68928e-06	0.0362274	0.911002	0.478871	0.115247	-0.457437	0.134857	0.728281	0.00723358	0.14981	0.642139
O75083	blue	0.725482	0.00757445	0.606941	0.0363711	-0.911405	3.69887e-05	0.936156	7.5002e-06	0.013478	0.96684	0.384429	0.217262	-0.414661	0.180154	0.715939	0.0088276	0.267337	0.400897
Q15018	blue	0.724854	0.00765261	0.534001	0.0737224	-0.951073	2.03358e-06	0.98427	7.38754e-09	0.121044	0.707862	0.684555	0.0140544	-0.510108	0.0901946	0.775916	0.00301182	-0.0760924	0.814179
P15848	blue	0.724715	0.00766987	0.585188	0.0456245	-0.924496	1.70076e-05	0.954238	1.46342e-06	0.0513894	0.873978	0.46848	0.124502	-0.445722	0.146436	0.734612	0.00650514	0.174149	0.588294
P22061	blue	0.724597	0.00768473	0.586375	0.045081	-0.933022	9.48015e-06	0.963111	5.05668e-07	0.0521995	0.872006	0.467474	0.125422	-0.459116	0.133248	0.756722	0.00438589	0.192466	0.54898
O00748	blue	0.724533	0.00769266	0.544447	0.0672175	-0.949035	2.48517e-06	0.991277	3.91916e-10	0.126889	0.694341	0.661044	0.0192543	-0.504866	0.094115	0.785003	0.00248945	-0.0286513	0.929568
O95199	blue	0.724523	0.0076939	0.521713	0.0819116	-0.940092	5.49287e-06	0.975404	6.80308e-08	0.120289	0.709614	0.779989	0.00276827	-0.491412	0.104696	0.747516	0.00519238	-0.214612	0.502972
O95777	blue	0.72435	0.00771563	0.530126	0.0762414	-0.942916	4.33548e-06	0.981358	1.71839e-08	0.128092	0.691569	0.759966	0.00412565	-0.489093	0.106596	0.754308	0.00458751	-0.176858	0.582412
Q15436	blue	0.724323	0.00771902	0.620835	0.031214	-0.884885	0.000130833	0.918553	2.45891e-05	0.00872985	0.978519	0.393816	0.205284	-0.359302	0.251357	0.685952	0.0137824	0.220129	0.491785
Q86WG5	blue	0.724166	0.00773886	0.57109	0.0524416	-0.895809	8.09943e-05	0.937489	6.76478e-06	0.0370451	0.909001	0.664733	0.0183578	-0.399486	0.198247	0.68855	0.0132866	-0.0884794	0.784514
Q9NUQ9	blue	0.723977	0.00776268	0.535385	0.0728371	-0.956885	1.09124e-06	0.985904	4.28001e-09	0.113608	0.725175	0.679791	0.0150123	-0.513474	0.0877368	0.769829	0.00340572	-0.0598551	0.853402
Q9NRW7	blue	0.723932	0.00776837	0.586391	0.0450734	-0.912545	3.47383e-05	0.951172	2.01341e-06	0.0589599	0.855574	0.569747	0.0531265	-0.414948	0.179823	0.731348	0.00687345	0.0689362	0.831423
Q3V6T2	blue	0.723881	0.0077747	0.541666	0.0689089	-0.945386	3.49e-06	0.99032	6.58522e-10	0.126968	0.69416	0.691869	0.0126725	-0.501474	0.0967112	0.780813	0.00272093	-0.0900088	0.780869
P62714	blue	0.72345	0.00782934	0.574468	0.0507472	-0.933597	9.08864e-06	0.978987	3.11501e-08	0.0974298	0.76324	0.555895	0.0605559	-0.468668	0.12433	0.771402	0.00330038	0.100491	0.755997
P21283	blue	0.723099	0.00787407	0.625408	0.0296382	-0.890871	0.000101225	0.913127	3.36306e-05	-0.0232687	0.942778	0.314827	0.31891	-0.374485	0.230401	0.686832	0.0136128	0.32894	0.296486
P55735	blue	0.722827	0.00790876	0.642716	0.0241896	-0.785926	0.00244057	0.826675	0.000913672	-0.0344354	0.91539	0.446621	0.145526	-0.18168	0.571999	0.523034	0.0810029	0.0468937	0.884935
Q8N568	blue	0.72265	0.00793147	0.54087	0.0693986	-0.917825	2.56758e-05	0.968818	2.2032e-07	0.122645	0.704151	0.75855	0.00423774	-0.455363	0.136862	0.748225	0.00512652	-0.195207	0.543194
A2RUR9	blue	0.722616	0.00793585	0.724551	0.00769045	-0.561145	0.0576604	0.565165	0.0555093	-0.368035	0.239172	0.472259	0.121082	0.279747	0.378522	0.067992	0.833703	-0.38848	0.212042
Q8IYA2	blue	0.722616	0.00793585	0.724551	0.00769045	-0.561145	0.0576604	0.565165	0.0555093	-0.368035	0.239172	0.472259	0.121082	0.279747	0.378522	0.067992	0.833703	-0.38848	0.212042
Q9H9S5	blue	0.722539	0.00794569	0.557904	0.0594363	-0.934487	8.50901e-06	0.974406	8.28484e-08	0.116769	0.717799	0.578455	0.0487973	-0.483001	0.111698	0.775938	0.00301046	0.0629387	0.845927
O14910	blue	0.722498	0.00795091	0.551515	0.0630481	-0.947178	2.96269e-06	0.975501	6.67098e-08	0.0882107	0.785155	0.57297	0.0514941	-0.502341	0.0960434	0.770342	0.00337107	0.0663261	0.837729
Q8WX77	blue	0.722322	0.0079736	0.5603	0.0581198	-0.925086	1.63703e-05	0.962646	5.37927e-07	0.0874258	0.787028	0.61862	0.0319987	-0.452621	0.139543	0.726715	0.00742279	0.00452595	0.988862
Q9NX46	blue	0.722298	0.00797672	0.557193	0.0598309	-0.929307	1.23388e-05	0.974074	8.8317e-08	0.109139	0.735635	0.666008	0.0180549	-0.45952	0.132863	0.755665	0.0044733	-0.0673837	0.835173
Q8TEA7	blue	0.722089	0.00800366	0.537601	0.0714342	-0.95176	1.89688e-06	0.991553	3.33903e-10	0.131827	0.682983	0.675089	0.0160041	-0.512	0.0888071	0.786464	0.00241241	-0.0564177	0.861747
Q9Y4C2	blue	0.722027	0.00801158	0.549722	0.0640885	-0.949735	2.32184e-06	0.985999	4.13919e-09	0.105378	0.744473	0.608802	0.0356474	-0.507255	0.0923141	0.783305	0.00258135	0.0294433	0.927626
Q15811	blue	0.721948	0.0080218	0.532665	0.0745845	-0.949715	2.32641e-06	0.990589	5.72301e-10	0.134214	0.677513	0.71287	0.00926166	-0.509105	0.0909358	0.779754	0.00278194	-0.108364	0.737454
Q96A05	blue	0.721776	0.00804412	0.538584	0.0708175	-0.951239	1.99977e-06	0.982724	1.17748e-08	0.109284	0.735295	0.658604	0.0198646	-0.50754	0.0921013	0.772855	0.0032053	-0.0651421	0.840593
Q9UKY1	blue	0.720576	0.00820078	0.691136	0.0128063	-0.566567	0.0547724	0.551063	0.063309	-0.390115	0.209956	0.577081	0.0494632	0.265715	0.403869	0.0254736	0.937365	-0.538568	0.0708275
Q96JJ7	blue	0.720244	0.00824452	0.690407	0.0129403	-0.690433	0.0129355	0.67237	0.0165993	-0.287611	0.364685	0.271917	0.392562	0.0265971	0.934608	0.252909	0.427722	0.0614386	0.849562
O14867	blue	0.719937	0.00828502	0.557549	0.0596331	-0.909954	4.00181e-05	0.939325	5.84609e-06	0.0879037	0.785888	0.619668	0.0316258	-0.424048	0.169498	0.692827	0.0124993	-0.0752922	0.816104
Q5JRA6	blue	0.719795	0.00830389	0.525682	0.0792025	-0.94776	2.80589e-06	0.986469	3.49208e-09	0.134506	0.676846	0.734785	0.00648608	-0.508689	0.0912448	0.767328	0.00357844	-0.144111	0.654991
P23435	blue	0.719794	0.00830403	0.542221	0.0685693	-0.955013	1.34541e-06	0.985787	4.46009e-09	0.10934	0.735164	0.60383	0.0376041	-0.519473	0.0834689	0.785872	0.00244341	0.0292067	0.928206
P17600	blue	0.719657	0.00832228	0.544122	0.0674138	-0.939782	5.63346e-06	0.983479	9.42946e-09	0.117498	0.716103	0.639775	0.0250596	-0.498766	0.0988183	0.787023	0.00238341	-0.0283225	0.930375
Q8N126	blue	0.719629	0.00832595	0.52836	0.0774087	-0.952387	1.77871e-06	0.978361	3.60333e-08	0.107361	0.739811	0.671006	0.0169039	-0.516342	0.0856785	0.762937	0.00389767	-0.0595159	0.854225
P63172	blue	0.718886	0.00842522	0.642205	0.0243394	-0.863228	0.000298244	0.866686	0.000264005	-0.082281	0.799328	0.221424	0.489176	-0.314412	0.319583	0.624063	0.0300954	0.42001	0.174032
P78356	blue	0.718386	0.00849247	0.559218	0.0587118	-0.944959	3.62609e-06	0.974772	7.71427e-08	0.0825289	0.798735	0.528416	0.077372	-0.498881	0.0987286	0.775356	0.00304651	0.120219	0.709776
A0MZ66	blue	0.718269	0.00850826	0.549003	0.0645085	-0.942208	4.60571e-06	0.984902	6.02436e-09	0.116572	0.718258	0.617314	0.0324676	-0.499769	0.0980345	0.789354	0.00226534	0.00583513	0.985641
P07311	blue	0.717963	0.00854967	0.547282	0.0655228	-0.922689	1.90839e-05	0.964914	3.94804e-07	0.104202	0.747242	0.68342	0.0142785	-0.456495	0.135766	0.740326	0.00589632	-0.120808	0.70841
O14972	blue	0.717431	0.00862212	0.653064	0.0213026	-0.629003	0.0284402	0.631399	0.0276613	-0.262337	0.410096	0.587559	0.0445429	0.11226	0.728324	0.220579	0.490878	-0.409099	0.186662
Q92574	blue	0.717374	0.00862992	0.52098	0.0824192	-0.944013	3.94216e-06	0.985479	4.96159e-09	0.140876	0.662325	0.74494	0.00543688	-0.511473	0.0891921	0.774655	0.00309038	-0.15561	0.629151
Q9H0N5	blue	0.717309	0.00863874	0.518075	0.0844505	-0.943071	4.27822e-06	0.978262	3.68569e-08	0.135777	0.67394	0.760097	0.00411538	-0.502351	0.0960354	0.754349	0.00458397	-0.187268	0.560025
P13929	blue	0.71711	0.00866595	0.543323	0.067898	-0.888743	0.000111072	0.908305	4.36933e-05	0.0400065	0.901756	0.69823	0.0115548	-0.393395	0.205812	0.626736	0.0291913	-0.166779	0.604413
Q6ZS17	blue	0.717064	0.00867234	0.624345	0.0299994	-0.846474	0.000516023	0.8477	0.000496826	-0.112019	0.728888	0.334804	0.287437	-0.297614	0.347478	0.59094	0.0430323	0.278502	0.380736
O94967	blue	0.716691	0.00872349	0.537359	0.071586	-0.951072	2.0337e-06	0.988081	1.85665e-09	0.120164	0.709904	0.625431	0.0296305	-0.522137	0.0816197	0.793486	0.0020671	0.00366411	0.990983
Q9BS92	blue	0.716447	0.00875721	0.520911	0.0824673	-0.922164	1.97232e-05	0.952864	1.69268e-06	0.115572	0.720588	0.768727	0.00348101	-0.461545	0.130942	0.703076	0.0107538	-0.215805	0.500544
P53985	blue	0.715874	0.00883666	0.521064	0.082361	-0.919909	2.2662e-05	0.946696	3.09799e-06	0.11103	0.731203	0.73789	0.00615032	-0.463822	0.128804	0.69854	0.0115024	-0.190725	0.55267
Q7Z5Q1	blue	0.715714	0.0088589	0.567085	0.0545017	-0.93438	8.57666e-06	0.964729	4.05152e-07	0.0740153	0.819177	0.484971	0.110031	-0.482321	0.112277	0.768007	0.00353093	0.156601	0.626942
Q8NE35	blue	0.715714	0.0088589	0.567085	0.0545017	-0.93438	8.57666e-06	0.964729	4.05152e-07	0.0740153	0.819177	0.484971	0.110031	-0.482321	0.112277	0.768007	0.00353093	0.156601	0.626942
P05556	blue	0.715659	0.0088665	0.518515	0.0841407	-0.925545	1.58872e-05	0.960317	7.24988e-07	0.127298	0.693398	0.770032	0.00339196	-0.476412	0.117394	0.735175	0.00644309	-0.196023	0.541475
P10253	blue	0.715312	0.008915	0.53334	0.0741479	-0.946768	3.07733e-06	0.986814	3.07081e-09	0.131378	0.684012	0.672869	0.0164889	-0.510351	0.0900157	0.778514	0.00285466	-0.0526115	0.871003
Q02978	blue	0.713903	0.00911381	0.507865	0.0918586	-0.93611	7.52661e-06	0.971556	1.39799e-07	0.13814	0.668549	0.7741	0.00312552	-0.507603	0.0920541	0.76075	0.0040645	-0.19689	0.539652
Q15717	blue	0.713854	0.00912071	0.554417	0.0613892	-0.768828	0.00347408	0.750387	0.0049298	-0.0992597	0.758909	0.82333	0.000999335	-0.140017	0.664277	0.361304	0.248532	-0.541473	0.0690278
Q14019	blue	0.713638	0.00915152	0.52451	0.079996	-0.951482	1.95124e-06	0.989941	7.97461e-10	0.139762	0.664856	0.679695	0.0150323	-0.527795	0.0777847	0.793564	0.00206349	-0.0546723	0.86599
O94856	blue	0.713436	0.00918039	0.524969	0.0796845	-0.947759	2.80613e-06	0.988569	1.50763e-09	0.141183	0.661627	0.690806	0.012867	-0.520741	0.0825847	0.787605	0.00235348	-0.0623478	0.847358
Q08378	blue	0.71329	0.00920134	0.54422	0.0673545	-0.875924	0.000187366	0.932148	1.00995e-05	0.0921618	0.775745	0.829199	0.000852886	-0.377566	0.226281	0.668733	0.0174205	-0.319229	0.311818
Q7L7X3	blue	0.71305	0.00923577	0.542638	0.0683147	-0.913591	3.27673e-05	0.960109	7.43957e-07	0.10181	0.752883	0.63912	0.0252566	-0.470138	0.122993	0.756967	0.00436584	-0.0408304	0.899742
Q9HAS0	blue	0.712758	0.00927774	0.544401	0.0672455	-0.830683	0.000818644	0.859338	0.000340807	0.00425375	0.989532	0.878714	0.000168049	-0.281992	0.374545	0.538074	0.0711372	-0.481177	0.113256
Q9Y2H2	blue	0.712643	0.0092944	0.572807	0.0515755	-0.738457	0.00609047	0.725736	0.00754307	-0.111605	0.729857	0.729259	0.00711721	-0.0943784	0.770477	0.347934	0.267752	-0.446788	0.145357
O95782	blue	0.7119	0.00940214	0.536552	0.0720959	-0.94886	2.52734e-06	0.986084	4.01518e-09	0.121004	0.707954	0.607172	0.0362807	-0.523242	0.0808606	0.79683	0.00191661	0.0340861	0.916246
P21579	blue	0.711808	0.00941549	0.499856	0.0979667	-0.92636	1.50576e-05	0.951789	1.89132e-06	0.113378	0.725711	0.824246	0.000975295	-0.483472	0.111298	0.714299	0.00905764	-0.287615	0.364678
Q14697	blue	0.711753	0.00942351	0.568775	0.0536256	-0.913373	3.31716e-05	0.925214	1.62343e-05	0.0375489	0.907768	0.465643	0.127111	-0.433928	0.15872	0.698143	0.0115696	0.185772	0.563221
Q9Y6A1	blue	0.711583	0.00944836	0.551781	0.0628945	-0.939956	5.5544e-06	0.96551	3.62736e-07	0.0797486	0.805398	0.504893	0.0940941	-0.503424	0.0952131	0.780034	0.0027657	0.155047	0.630408
Q7Z434	blue	0.711142	0.00951292	0.571317	0.0523268	-0.84607	0.000522471	0.861254	0.000319293	-0.0265792	0.934652	0.665649	0.0181399	-0.298491	0.34599	0.572788	0.0515853	-0.228862	0.474309
Q9Y2I8	blue	0.711023	0.00953042	0.517999	0.0845037	-0.949905	2.28355e-06	0.984065	7.8795e-09	0.131312	0.684165	0.674568	0.0161169	-0.533682	0.0739276	0.788025	0.00233208	-0.0601924	0.852584
Q6P587	blue	0.710707	0.00957703	0.55596	0.0605194	-0.93442	8.55157e-06	0.97586	6.20017e-08	0.107706	0.739	0.53932	0.0703586	-0.495744	0.101207	0.790056	0.00223067	0.124176	0.700607
Q02040	blue	0.710622	0.00958949	0.548603	0.0647434	-0.78114	0.0027023	0.80389	0.00162654	-0.0165186	0.959364	0.866994	0.000261108	-0.192212	0.549518	0.440473	0.151825	-0.567609	0.0542293
P49902	blue	0.710425	0.00961867	0.530344	0.0760985	-0.946473	3.1622e-06	0.984526	6.80904e-09	0.122117	0.705374	0.659016	0.0197605	-0.517734	0.0846909	0.785498	0.00246316	-0.030906	0.924039
Q8NFZ8	blue	0.710142	0.00966071	0.55568	0.0606764	-0.878789	0.000167552	0.932773	9.65362e-06	0.0921124	0.775862	0.618904	0.0318974	-0.411086	0.184321	0.716636	0.00873109	-0.0206165	0.949293
Q96GD0	blue	0.709859	0.00970278	0.532432	0.0747354	-0.948559	2.60131e-06	0.98506	5.71623e-09	0.128959	0.689572	0.615597	0.0330922	-0.525389	0.0794003	0.79402	0.00204248	0.0279919	0.931186
P11216	blue	0.709146	0.0098095	0.550982	0.063356	-0.939773	5.63754e-06	0.968678	2.25249e-07	0.0874851	0.786887	0.511604	0.0890968	-0.50642	0.0929406	0.782894	0.00260398	0.147135	0.648161
O75962	blue	0.709022	0.00982809	0.528023	0.0776333	-0.948234	2.68302e-06	0.987492	2.36126e-09	0.133526	0.679089	0.631811	0.027529	-0.531287	0.075481	0.80141	0.0017243	0.00590412	0.985471
Q9UI15	blue	0.708344	0.00993054	0.513841	0.0874715	-0.949016	2.4898e-06	0.98414	7.69533e-09	0.137136	0.670837	0.687455	0.0134939	-0.535983	0.0724562	0.793554	0.00206393	-0.0685479	0.83236
Q9H330	blue	0.708286	0.00993943	0.501923	0.0963648	-0.851481	0.000441079	0.848187	0.000489359	0.0107014	0.973669	0.895986	8.03339e-05	-0.33295	0.29028	0.527576	0.0779309	-0.517207	0.0850639
Q9H832	blue	0.708125	0.00996384	0.515015	0.0866266	-0.925372	1.60683e-05	0.975256	7.0083e-08	0.155521	0.62935	0.773678	0.00315238	-0.49175	0.104421	0.757365	0.00433332	-0.196979	0.539467
Q9UHY1	blue	0.708072	0.00997194	0.601079	0.0387191	-0.869581	0.000237759	0.90687	4.71052e-05	0.0288475	0.929087	0.380318	0.222638	-0.374308	0.23064	0.685605	0.0138496	0.239743	0.452946
P52943	blue	0.707844	0.0100066	0.533916	0.0737771	-0.946463	3.16505e-06	0.982783	1.15748e-08	0.122791	0.703813	0.586967	0.0448114	-0.527935	0.0776918	0.800372	0.0017665	0.0560874	0.86255
O95487	blue	0.707767	0.0100184	0.621623	0.0309385	-0.839716	0.000632429	0.897859	7.35933e-05	0.0198011	0.951296	0.415011	0.17975	-0.316128	0.316803	0.673266	0.0164014	0.161189	0.616748
Q7KZI7	blue	0.707755	0.0100202	0.515133	0.0865415	-0.873361	0.000206606	0.877278	0.000177784	0.0507868	0.875446	0.798718	0.00183546	-0.368071	0.239123	0.592332	0.0424207	-0.313703	0.320733
Q9Y2L5	blue	0.707706	0.0100278	0.511846	0.0889195	-0.946745	3.08396e-06	0.983308	9.92335e-09	0.147706	0.646874	0.708843	0.00985519	-0.530117	0.0762473	0.784472	0.00251795	-0.0833469	0.796776
Q5VWQ0	blue	0.707378	0.0100779	0.524814	0.0797894	-0.818643	0.00112961	0.837717	0.000670479	0.0213333	0.947532	0.904966	5.19509e-05	-0.267329	0.40091	0.500405	0.0975394	-0.535147	0.0729884
O75935	blue	0.707355	0.0100815	0.525632	0.079236	-0.948015	2.73928e-06	0.98649	3.46455e-09	0.139976	0.664369	0.625833	0.0294948	-0.533336	0.0741509	0.799799	0.00179015	0.0142647	0.964905
P17026	blue	0.706956	0.0101427	0.512636	0.088344	-0.918195	2.51187e-05	0.959006	8.51075e-07	0.137651	0.669664	0.790672	0.00220061	-0.471262	0.121978	0.722292	0.00797744	-0.255605	0.422645
P52926	blue	0.706739	0.0101762	0.518997	0.0838023	-0.852237	0.000430538	0.878737	0.000167891	0.0664634	0.837397	0.875596	0.000189752	-0.334904	0.287284	0.575333	0.0503196	-0.455484	0.136745
Q9NRZ5	blue	0.706663	0.0101881	0.532874	0.0744492	-0.945611	3.42011e-06	0.982522	1.24749e-08	0.128908	0.689691	0.58641	0.0450647	-0.527213	0.0781736	0.797611	0.00188272	0.060852	0.850984
O95155	blue	0.706457	0.0102198	0.64149	0.0245497	-0.786237	0.00242424	0.823783	0.000987382	-0.0894441	0.782215	0.465917	0.126857	-0.191668	0.550671	0.507424	0.0921879	0.0543155	0.866857
O94811	blue	0.706065	0.0102808	0.507425	0.092187	-0.938028	6.4841e-06	0.983331	9.8567e-09	0.15726	0.625474	0.749926	0.00497124	-0.522377	0.0814546	0.784454	0.0025189	-0.165551	0.607115
Q9BQE3	blue	0.705993	0.010292	0.52261	0.0812943	-0.948189	2.69458e-06	0.979075	3.05029e-08	0.120716	0.708622	0.619073	0.0318369	-0.534464	0.0734255	0.792006	0.00213652	0.024439	0.939905
Q01518	blue	0.705967	0.010296	0.505557	0.0935912	-0.944615	3.73846e-06	0.974244	8.54937e-08	0.131693	0.68329	0.712464	0.00932025	-0.53165	0.0752443	0.775319	0.00304881	-0.107267	0.74003
Q9BRQ0	blue	0.705632	0.0103484	0.678178	0.0153475	-0.757264	0.00434157	0.733629	0.00661448	-0.234621	0.462946	0.0959048	0.766855	-0.111691	0.729656	0.416011	0.178597	0.403458	0.193408
O43567	blue	0.70554	0.0103627	0.512934	0.0881278	-0.940767	5.19656e-06	0.981581	1.61878e-08	0.140841	0.662404	0.72441	0.00770808	-0.52157	0.0820104	0.780543	0.00273636	-0.136934	0.671297
O75688	blue	0.705038	0.0104414	0.509088	0.0909486	-0.944427	3.80098e-06	0.984517	6.82835e-09	0.148432	0.645239	0.719141	0.00839104	-0.532858	0.0744598	0.785077	0.00248552	-0.112907	0.726812
O14656	blue	0.704718	0.010492	0.540443	0.0696625	-0.934457	8.52778e-06	0.958887	8.63278e-07	0.0838172	0.795651	0.536393	0.0721962	-0.503004	0.095534	0.772705	0.00321501	0.107947	0.738434
P30084	blue	0.704686	0.010497	0.495387	0.101491	-0.924478	1.70273e-05	0.961911	5.92202e-07	0.146183	0.650307	0.823821	0.000986388	-0.495899	0.101083	0.738103	0.00612779	-0.265811	0.403693
Q9UKU7	blue	0.704554	0.0105178	0.506964	0.0925325	-0.93845	6.27041e-06	0.980266	2.28016e-08	0.154034	0.632671	0.745493	0.00538362	-0.52111	0.0823287	0.771622	0.00328584	-0.148627	0.644798
P52735	blue	0.704146	0.0105827	0.518749	0.0839761	-0.947707	2.81995e-06	0.986871	3.00581e-09	0.14324	0.656963	0.640715	0.0247791	-0.540719	0.0694918	0.804425	0.00160598	-0.00370898	0.990873
Q13367	blue	0.704011	0.0106042	0.517398	0.0849282	-0.912148	3.55084e-05	0.939765	5.64165e-06	0.124662	0.699483	0.651682	0.0216729	-0.47923	0.114935	0.736063	0.0063463	-0.0753156	0.816048
Q69YQ0	blue	0.703658	0.0106605	0.538258	0.0710217	-0.935335	7.98358e-06	0.975815	6.2575e-08	0.111401	0.730335	0.591633	0.0427272	-0.510264	0.09008	0.786216	0.00242533	0.0560375	0.862671
Q9UQ03	blue	0.703645	0.0106625	0.519593	0.0833849	-0.94624	3.23034e-06	0.986118	3.9668e-09	0.138323	0.668132	0.643328	0.0240114	-0.538034	0.0711621	0.801601	0.0017166	-0.00863832	0.978744
Q96JB2	blue	0.703587	0.0106718	0.543407	0.0678466	-0.819403	0.00110766	0.86334	0.000297086	0.0447888	0.890072	0.853329	0.000415661	-0.277245	0.382979	0.560948	0.0577672	-0.433516	0.15916
P04080	blue	0.702767	0.0108035	0.519524	0.0834328	-0.799344	0.00180913	0.808633	0.00145145	-0.0149936	0.963113	0.923112	1.85812e-05	-0.239202	0.453997	0.463486	0.129118	-0.606866	0.0364003
P99999	blue	0.702677	0.0108182	0.546238	0.0661436	-0.910805	3.82193e-05	0.928809	1.27688e-05	0.0596289	0.853951	0.498039	0.0993892	-0.468943	0.12408	0.734579	0.00650877	0.115865	0.719906
P06241	blue	0.702114	0.0109095	0.529601	0.0765873	-0.93779	6.6069e-06	0.970243	1.74784e-07	0.109818	0.734043	0.569645	0.0531787	-0.523392	0.0807578	0.784383	0.00252275	0.0728741	0.821925
P53778	blue	0.701735	0.0109712	0.509255	0.0908245	-0.869772	0.000236108	0.898105	7.27436e-05	0.0963913	0.765701	0.799476	0.00180361	-0.399367	0.198394	0.631495	0.0276306	-0.323913	0.304368
P25098	blue	0.701727	0.0109725	0.56674	0.054682	-0.897824	7.37182e-05	0.936039	7.56765e-06	0.0736149	0.820141	0.448812	0.143322	-0.44861	0.143525	0.762195	0.0039537	0.221908	0.488201
Q8N9R8	blue	0.701087	0.0110774	0.534833	0.0731893	-0.93871	6.14223e-06	0.974808	7.65956e-08	0.120265	0.70967	0.561512	0.0574616	-0.520051	0.0830653	0.795202	0.00198876	0.0882415	0.785082
O95292	blue	0.701079	0.0110787	0.511731	0.0890037	-0.928224	1.32886e-05	0.982139	1.38916e-08	0.168996	0.599547	0.721503	0.00807952	-0.516242	0.0857493	0.79311	0.00208457	-0.125432	0.697704
Q66LE6	blue	0.700629	0.011153	0.544073	0.0674433	-0.884851	0.000131017	0.948954	2.50463e-06	0.12744	0.693072	0.658191	0.0199691	-0.432304	0.16046	0.73231	0.00676328	-0.0754788	0.815655
P48723	blue	0.700286	0.0112098	0.509891	0.0903547	-0.910156	3.95852e-05	0.959959	7.57853e-07	0.153796	0.633203	0.789744	0.00224605	-0.472804	0.120593	0.730447	0.00697781	-0.230553	0.47096
Q8TB36	blue	0.700022	0.0112536	0.507795	0.0919106	-0.94241	4.52719e-06	0.985274	5.32067e-09	0.15777	0.624338	0.697662	0.0116517	-0.53732	0.0716107	0.800481	0.00176206	-0.0811911	0.801939
O15066	blue	0.699564	0.0113301	0.505164	0.0938886	-0.933294	9.29316e-06	0.982949	1.10303e-08	0.172612	0.591641	0.737774	0.00616263	-0.526114	0.0789108	0.788897	0.00228811	-0.141062	0.661903
Q13546	blue	0.699522	0.0113371	0.614465	0.0335084	-0.826492	0.000918205	0.892382	9.4657e-05	0.0375945	0.907656	0.415318	0.179396	-0.315207	0.318294	0.674402	0.0161531	0.195205	0.543198
Q9BRG1	blue	0.699411	0.0113557	0.556386	0.0602808	-0.872114	0.00021651	0.881211	0.000152106	0.00461614	0.98864	0.479829	0.114417	-0.391137	0.208661	0.653826	0.0211004	0.125754	0.69696
Q8TCD1	blue	0.699396	0.0113583	0.498757	0.0988259	-0.939572	5.73046e-06	0.982929	1.10953e-08	0.16469	0.609011	0.744076	0.0055207	-0.53601	0.0724393	0.788722	0.00229688	-0.152608	0.635862
P11274	blue	0.699068	0.0114134	0.512611	0.0883624	-0.942233	4.59571e-06	0.98698	2.88276e-09	0.155331	0.629773	0.672683	0.0165299	-0.539181	0.0704453	0.804767	0.00159297	-0.0514555	0.873817
Q9ULV4	blue	0.698363	0.0115324	0.513455	0.08775	-0.939923	5.56936e-06	0.98472	6.39414e-09	0.15193	0.637381	0.670627	0.0169892	-0.534716	0.0732642	0.794573	0.00201724	-0.0421759	0.896453
Q13813	blue	0.698342	0.0115359	0.484566	0.110372	-0.918926	2.40463e-05	0.95047	2.15976e-06	0.136312	0.672718	0.8325	0.00077815	-0.497539	0.0997835	0.725821	0.00753253	-0.296006	0.350214
P53597	blue	0.697867	0.0116167	0.601138	0.038695	-0.817714	0.00115692	0.857495	0.000362544	-0.0385645	0.905283	0.422669	0.171037	-0.297673	0.347378	0.616884	0.0326234	0.169981	0.59739
Q9UHJ6	blue	0.697847	0.01162	0.556159	0.0604081	-0.906478	4.80717e-05	0.948488	2.61908e-06	0.0656601	0.83934	0.519718	0.0832976	-0.459923	0.132479	0.751599	0.00482193	0.0994126	0.758547
Q5TF21	blue	0.697699	0.0116454	0.499669	0.0981126	-0.943161	4.24495e-06	0.983858	8.40092e-09	0.160617	0.618016	0.717586	0.00860096	-0.543153	0.0680011	0.797369	0.00189318	-0.109761	0.734177
P51665	blue	0.697461	0.0116859	0.533356	0.0741376	-0.897166	7.60334e-05	0.951722	1.90418e-06	0.146362	0.649904	0.68544	0.0138816	-0.447936	0.1442	0.74164	0.00576255	-0.106137	0.742687
Q9Y4L1	blue	0.697357	0.0117038	0.503809	0.094919	-0.945514	3.44999e-06	0.985877	4.32155e-09	0.160851	0.617496	0.679896	0.0149909	-0.548834	0.064608	0.80466	0.00159703	-0.0491447	0.879447
Q9HB40	blue	0.697134	0.011742	0.553914	0.0616744	-0.902716	5.817e-05	0.951083	2.03138e-06	0.0953219	0.768238	0.525901	0.0790549	-0.466255	0.126545	0.776957	0.0029481	0.10267	0.750854
P18031	blue	0.696585	0.0118366	0.49869	0.0988781	-0.912934	3.39938e-05	0.937648	6.68088e-06	0.101204	0.754314	0.761029	0.00404291	-0.471854	0.121445	0.70015	0.0112324	-0.234742	0.462707
P09417	blue	0.696529	0.0118463	0.63091	0.027819	-0.839765	0.000631528	0.860915	0.00032302	-0.0743855	0.818286	0.229881	0.472289	-0.312292	0.323033	0.633832	0.0268865	0.402785	0.194224
Q96CW1	blue	0.696388	0.0118706	0.515394	0.0863549	-0.941855	4.74499e-06	0.977563	4.31332e-08	0.132643	0.68111	0.605458	0.036955	-0.543438	0.0678277	0.80407	0.00161961	0.0413206	0.898544
Q8NHQ8	blue	0.696333	0.0118803	0.516653	0.085457	-0.877791	0.000174259	0.918293	2.49722e-05	0.0780798	0.809404	0.776232	0.00299237	-0.418688	0.175533	0.663481	0.0186584	-0.283678	0.371571
Q66K14	blue	0.696245	0.0118955	0.504866	0.0941144	-0.928894	1.26945e-05	0.979621	2.67513e-08	0.171623	0.593799	0.750858	0.00488762	-0.517538	0.0848295	0.781763	0.00266705	-0.15142	0.638525
P13073	blue	0.695047	0.0121046	0.538647	0.0707784	-0.900578	6.46113e-05	0.930105	1.16739e-05	0.0725528	0.822699	0.539994	0.0699404	-0.46745	0.125445	0.731537	0.00685171	0.0958858	0.7669
Q9UNW9	blue	0.694862	0.0121371	0.500862	0.0971852	-0.934892	8.25457e-06	0.97975	2.59193e-08	0.168656	0.600292	0.713751	0.00913546	-0.531886	0.0750901	0.790094	0.00222879	-0.100238	0.756596
P48426	blue	0.694686	0.0121681	0.500689	0.0973192	-0.938737	6.12897e-06	0.98553	4.87629e-09	0.168009	0.601712	0.713051	0.00923553	-0.543005	0.0680913	0.800627	0.00175608	-0.0932218	0.773225
Q86WG3	blue	0.694379	0.0122225	0.499277	0.0984184	-0.941561	4.86394e-06	0.984351	7.19975e-09	0.165969	0.606196	0.700506	0.0111733	-0.546936	0.0657279	0.803665	0.0016352	-0.0891068	0.783019
Q96CU9	blue	0.693545	0.0123706	0.488641	0.106969	-0.926923	1.45046e-05	0.968118	2.45904e-07	0.151925	0.637392	0.770128	0.00338549	-0.525986	0.0789971	0.773615	0.00315641	-0.185428	0.563957
Q9BY67	blue	0.69335	0.0124055	0.567445	0.0543141	-0.889924	0.000105516	0.914637	3.08873e-05	0.0298218	0.926697	0.377805	0.225964	-0.440797	0.151488	0.72521	0.0076082	0.269508	0.396934
Q86UP2	blue	0.693058	0.0124579	0.525712	0.0791818	-0.886833	0.000120536	0.937078	6.98488e-06	0.125966	0.696471	0.721713	0.00805227	-0.430804	0.162079	0.711609	0.00944447	-0.192593	0.548712
O14949	blue	0.692083	0.0126338	0.588027	0.0443316	-0.70674	0.010176	0.647216	0.0229015	-0.261956	0.4108	0.509523	0.0906265	-0.0554422	0.864118	0.262498	0.409798	-0.245626	0.441591
P11117	blue	0.691939	0.0126599	0.506593	0.0928105	-0.936738	7.17158e-06	0.985802	4.43641e-09	0.167354	0.603149	0.674411	0.0161511	-0.541744	0.0688611	0.808788	0.00144597	-0.0433496	0.893586
P52657	blue	0.691933	0.0126609	0.570691	0.0526444	-0.832336	0.000781759	0.884488	0.000133013	0.0691204	0.830978	0.515797	0.086067	-0.343338	0.274552	0.648688	0.022491	0.027716	0.931863
Q9NUJ1	blue	0.691527	0.0127349	0.497245	0.100016	-0.939009	5.99662e-06	0.982346	1.3111e-08	0.173887	0.588863	0.685742	0.0138231	-0.549913	0.0639766	0.810498	0.00138673	-0.0473201	0.883895
Q9HAB8	blue	0.691333	0.0127703	0.481066	0.113351	-0.91139	3.70196e-05	0.949227	2.43948e-06	0.151171	0.639082	0.828262	0.000875088	-0.49328	0.103181	0.722697	0.0079254	-0.313261	0.321453
Q9Y4F5	blue	0.690852	0.0128585	0.497185	0.100063	-0.928001	1.34912e-05	0.98217	1.37745e-08	0.181481	0.572427	0.729995	0.00703069	-0.534049	0.0736917	0.802756	0.0016707	-0.131444	0.683862
O43708	blue	0.690626	0.0128999	0.48413	0.11074	-0.925938	1.54829e-05	0.968287	2.39515e-07	0.17349	0.589729	0.785397	0.0024685	-0.524751	0.0798325	0.766982	0.00360286	-0.214819	0.502551
Q8N111	blue	0.690394	0.0129428	0.487727	0.107726	-0.909595	4.07965e-05	0.950892	2.07072e-06	0.152273	0.636612	0.824193	0.000976668	-0.487587	0.107843	0.732719	0.00671691	-0.294536	0.352726
Q7Z6G3	blue	0.689984	0.0130187	0.504979	0.0940288	-0.921136	2.10231e-05	0.974417	8.26832e-08	0.169202	0.599095	0.666748	0.0178811	-0.52684	0.0784233	0.801902	0.00170453	-0.0667493	0.836706
P61925	blue	0.689862	0.0130414	0.492076	0.104156	-0.926211	1.5207e-05	0.9707	1.61896e-07	0.168316	0.601038	0.748938	0.00506101	-0.523968	0.0803646	0.78027	0.00275206	-0.168429	0.600791
Q9P0K7	blue	0.68961	0.0130881	0.507916	0.09182	-0.928813	1.27653e-05	0.981276	1.75668e-08	0.160237	0.618859	0.677252	0.0155421	-0.533235	0.0742161	0.801602	0.00171655	-0.0538112	0.868084
O95831	blue	0.689285	0.0131487	0.594508	0.0414773	-0.854119	0.00040515	0.834996	0.00072509	-0.101181	0.754369	0.231794	0.468508	-0.345824	0.270862	0.607269	0.0362427	0.36635	0.241496
P42025	blue	0.689157	0.0131726	0.511447	0.0892115	-0.940223	5.43435e-06	0.97681	5.08088e-08	0.137556	0.669879	0.586236	0.0451445	-0.548692	0.0646914	0.80641	0.00153159	0.0596175	0.853978
Q92747	blue	0.689012	0.0131998	0.521643	0.0819602	-0.933185	9.36765e-06	0.966294	3.23789e-07	0.123735	0.701626	0.524731	0.0798456	-0.536517	0.0721179	0.797745	0.00187694	0.134519	0.676816
Q9UMR2	blue	0.688834	0.0132333	0.511088	0.0894746	-0.800859	0.00174659	0.833582	0.000754807	0.0635451	0.844458	0.852192	0.000431156	-0.290587	0.359521	0.535839	0.0725481	-0.50918	0.0908805
Q15147	blue	0.688647	0.0132684	0.513888	0.0874375	-0.931865	1.03074e-05	0.969334	2.02863e-07	0.139209	0.666114	0.573467	0.0512455	-0.536878	0.0718897	0.794868	0.00200383	0.0833525	0.796763
Q8WZA9	blue	0.688615	0.0132743	0.499167	0.0985049	-0.939393	5.81416e-06	0.985589	4.77821e-09	0.17092	0.595336	0.669528	0.0172384	-0.554322	0.0614431	0.816567	0.00119132	-0.0334446	0.917818
O60613	blue	0.688516	0.013293	0.480198	0.114098	-0.918491	2.46803e-05	0.965106	3.84209e-07	0.178693	0.57844	0.813115	0.00129967	-0.516769	0.0853744	0.760417	0.00409041	-0.253761	0.426115
P19022	blue	0.688108	0.01337	0.498751	0.09883	-0.938986	6.00758e-06	0.980491	2.15392e-08	0.16074	0.617744	0.650308	0.0220455	-0.554717	0.0612195	0.806065	0.00154433	-0.016997	0.958188
Q16555	blue	0.68679	0.013621	0.489125	0.10657	-0.939639	5.69955e-06	0.978257	3.69018e-08	0.161326	0.616446	0.686823	0.0136146	-0.559488	0.0585634	0.806618	0.00152394	-0.0586742	0.856267
Q13620	blue	0.686584	0.0136605	0.536928	0.0718581	-0.917071	2.68406e-05	0.965307	3.73431e-07	0.124784	0.6992	0.518634	0.0840569	-0.505974	0.0932767	0.797011	0.0019087	0.136677	0.671886
O95670	blue	0.686371	0.0137014	0.492374	0.103914	-0.889986	0.000105231	0.943869	3.9922e-06	0.155743	0.628854	0.826384	0.000920897	-0.463405	0.129194	0.714079	0.00908874	-0.294715	0.35242
O75503	blue	0.686274	0.0137202	0.511086	0.0894756	-0.931589	1.05124e-05	0.976723	5.1751e-08	0.159128	0.62132	0.599146	0.0395166	-0.539596	0.0701869	0.806866	0.00151489	0.0390307	0.904143
Q15293	blue	0.686207	0.013733	0.506933	0.0925552	-0.914691	3.07937e-05	0.967533	2.69031e-07	0.170617	0.595998	0.683918	0.0141798	-0.507741	0.091951	0.772356	0.0032377	-0.069756	0.829444
P61158	blue	0.686037	0.0137659	0.505073	0.0939581	-0.938034	6.4808e-06	0.981997	1.445e-08	0.159582	0.620311	0.618883	0.0319047	-0.554142	0.0615448	0.816639	0.00118915	0.0331749	0.918478
Q9NYU2	blue	0.685931	0.0137863	0.501482	0.0967055	-0.937418	6.80248e-06	0.97972	2.61136e-08	0.161788	0.615421	0.62183	0.0308662	-0.555434	0.0608149	0.81187	0.00134054	0.02782	0.931607
Q6GYQ0	blue	0.685896	0.0137931	0.478882	0.115237	-0.923852	1.77262e-05	0.97085	1.57834e-07	0.183248	0.56863	0.798926	0.00182664	-0.531034	0.0756461	0.776785	0.00295854	-0.222336	0.487342
P46459	blue	0.685219	0.0139247	0.506096	0.0931847	-0.932871	9.5845e-06	0.982538	1.24171e-08	0.167219	0.603445	0.61886	0.0319129	-0.550545	0.063609	0.819894	0.00109364	0.0248285	0.938949
Q96BM9	blue	0.685119	0.013944	0.483627	0.111166	-0.923175	1.85065e-05	0.970577	1.65299e-07	0.177666	0.580661	0.768816	0.00347488	-0.529798	0.0764573	0.77167	0.00328272	-0.186131	0.562453
Q9UPY8	blue	0.685003	0.0139667	0.495822	0.101144	-0.939364	5.82781e-06	0.982935	1.10747e-08	0.168364	0.600933	0.643673	0.0239114	-0.562817	0.0567585	0.819581	0.00110254	-0.00505839	0.987552
Q9H813	blue	0.684971	0.013973	0.481988	0.112562	-0.897872	7.35507e-05	0.938658	6.16744e-06	0.157198	0.625612	0.816735	0.00118623	-0.476904	0.116963	0.710495	0.00960834	-0.293914	0.353791
P54284	blue	0.68373	0.0142171	0.498763	0.0988207	-0.939164	5.92226e-06	0.978199	3.73938e-08	0.160106	0.619149	0.615553	0.0331082	-0.558972	0.0588468	0.813639	0.00128276	0.0287743	0.929266
Q9BZV1	blue	0.683544	0.0142539	0.500416	0.0975308	-0.889594	0.000107048	0.93908	5.96273e-06	0.160958	0.617259	0.704767	0.0104842	-0.476258	0.11753	0.738368	0.00609986	-0.190931	0.552232
Q8N3P4	blue	0.683492	0.0142642	0.482416	0.112196	-0.920402	2.19913e-05	0.971448	1.42453e-07	0.176199	0.583841	0.787608	0.00235333	-0.529328	0.0767679	0.780714	0.00272659	-0.207301	0.517969
Q12770	blue	0.683407	0.014281	0.511622	0.0890832	-0.867982	0.000251988	0.91459	3.097e-05	0.117247	0.716685	0.632623	0.0272695	-0.44406	0.148129	0.729598	0.0070772	-0.0367255	0.909783
Q14194	blue	0.683324	0.0142976	0.489353	0.106382	-0.939423	5.79985e-06	0.97645	5.48355e-08	0.159708	0.620032	0.64978	0.0221899	-0.56548	0.0553431	0.812765	0.00131105	-0.0108181	0.973381
P46821	blue	0.683131	0.0143358	0.465934	0.126841	-0.913112	3.3658e-05	0.945084	3.58574e-06	0.15025	0.641151	0.82562	0.000940057	-0.516706	0.0854195	0.740014	0.00592842	-0.281819	0.37485
Q8TDJ6	blue	0.682993	0.0143634	0.491122	0.104932	-0.935479	7.89739e-06	0.983335	9.84382e-09	0.174788	0.586904	0.68972	0.0130677	-0.557815	0.0594854	0.812882	0.00130725	-0.0616779	0.848982
Q9UQF2	blue	0.682057	0.0145509	0.495201	0.101639	-0.938143	6.42531e-06	0.978735	3.30444e-08	0.164512	0.609404	0.63476	0.026595	-0.559074	0.0587909	0.814211	0.00126447	0.00826903	0.979652
A0FGR8	blue	0.681551	0.014653	0.503616	0.0950658	-0.928037	1.34578e-05	0.968947	2.15854e-07	0.145744	0.651299	0.588154	0.0442744	-0.544033	0.0674678	0.803339	0.00164785	0.0226293	0.944349
P78426	blue	0.681181	0.0147281	0.597474	0.0402159	-0.819979	0.00109123	0.844435	0.00054923	-0.017167	0.95777	0.286772	0.366148	-0.316723	0.315844	0.638824	0.0253458	0.281745	0.37498
Q8N9F7	blue	0.681082	0.0147481	0.486179	0.109017	-0.938201	6.39566e-06	0.982695	1.18709e-08	0.179385	0.576945	0.676032	0.0158016	-0.567833	0.0541129	0.819472	0.00110568	-0.0408242	0.899757
Q9NY59	blue	0.680817	0.0148021	0.476221	0.117562	-0.934175	8.70901e-06	0.974918	7.49595e-08	0.175409	0.585556	0.724336	0.00771746	-0.562171	0.0571059	0.798682	0.00183694	-0.112876	0.726884
Q9Y696	blue	0.680615	0.0148435	0.636105	0.0261767	-0.784632	0.00250932	0.824939	0.000957405	-0.0791952	0.806726	0.230399	0.471263	-0.244356	0.44403	0.582184	0.0470218	0.366425	0.241392
Q6PIJ6	blue	0.680004	0.0149686	0.538073	0.0711377	-0.734966	0.00646615	0.768132	0.0035222	0.000442998	0.99891	0.750974	0.00487729	-0.173691	0.589291	0.441443	0.150819	-0.425702	0.167662
P43146	blue	0.679855	0.0149993	0.48324	0.111494	-0.911648	3.64991e-05	0.952423	1.77213e-06	0.154208	0.632282	0.673987	0.0162435	-0.531883	0.0750925	0.783928	0.00254734	-0.0827125	0.798295
P08559	blue	0.679573	0.0150574	0.49976	0.0980416	-0.932136	1.01085e-05	0.964276	4.3155e-07	0.139135	0.666283	0.569467	0.0532699	-0.555385	0.0608422	0.801607	0.00171635	0.0793592	0.806333
O15144	blue	0.679223	0.0151298	0.498429	0.0990833	-0.934354	8.59341e-06	0.978601	3.40939e-08	0.166542	0.604934	0.606811	0.0364219	-0.561291	0.0575811	0.81968	0.00109972	0.0467825	0.885207
Q9P2R3	blue	0.678877	0.0152016	0.523989	0.0803503	-0.9196	2.30896e-05	0.957273	1.04376e-06	0.115726	0.72023	0.484081	0.110781	-0.527011	0.0783086	0.800327	0.00176834	0.171916	0.59316
Q9UDT6	blue	0.67863	0.0152529	0.485952	0.109207	-0.935632	7.80605e-06	0.980813	1.98302e-08	0.177922	0.580108	0.657838	0.0200589	-0.569664	0.0531689	0.825034	0.000954969	-0.0240209	0.940931
P11233	blue	0.678561	0.0152673	0.500363	0.0975721	-0.902408	5.90654e-05	0.929895	1.18454e-05	0.100175	0.756745	0.611656	0.0345577	-0.501123	0.0969828	0.731584	0.00684635	-0.0181479	0.955359
Q9C040	blue	0.67822	0.0153387	0.46101	0.131448	-0.91791	2.55464e-05	0.952906	1.6853e-06	0.164777	0.60882	0.806286	0.00153615	-0.537046	0.0717835	0.762899	0.00390056	-0.245129	0.442543
Q9Y5Y5	blue	0.677563	0.0154766	0.489118	0.106576	-0.889051	0.000109603	0.926429	1.49888e-05	0.139962	0.664403	0.772613	0.00322098	-0.462285	0.130244	0.689569	0.0130957	-0.231891	0.468316
Q92820	blue	0.676896	0.0156176	0.501945	0.0963479	-0.930255	1.15521e-05	0.974665	7.87796e-08	0.161177	0.616775	0.57863	0.0487129	-0.555242	0.0609228	0.818957	0.0011205	0.0815639	0.801046
Q9Y394	blue	0.676892	0.0156184	0.485933	0.109223	-0.936773	7.15228e-06	0.978768	3.27939e-08	0.173612	0.589463	0.641503	0.0245458	-0.570455	0.0527649	0.818452	0.00113518	0.00359884	0.991144
Q9UK53	blue	0.676875	0.015622	0.472596	0.120779	-0.872556	0.000212959	0.895319	8.28461e-05	0.129983	0.687217	0.771885	0.00326857	-0.45348	0.138699	0.666638	0.0179068	-0.256918	0.420182
O43423	blue	0.676582	0.0156843	0.578033	0.0490012	-0.815343	0.0012289	0.883532	0.000138377	0.0842408	0.794638	0.46994	0.123173	-0.334134	0.288463	0.681448	0.0146739	0.103298	0.749373
Q9Y371	blue	0.67635	0.0157337	0.666795	0.01787	-0.686131	0.0137477	0.694319	0.0122331	-0.254036	0.425597	0.19665	0.540157	-0.0523925	0.871536	0.400691	0.196771	0.248955	0.435224
Q9P035	blue	0.676342	0.0157353	0.469531	0.123544	-0.924401	1.71119e-05	0.971624	1.38163e-07	0.18885	0.556655	0.777146	0.00293661	-0.550903	0.0634019	0.795055	0.00199541	-0.188013	0.558438
Q9P0L2	blue	0.676295	0.0157454	0.484384	0.110525	-0.926871	1.45553e-05	0.970252	1.74549e-07	0.168668	0.600265	0.695175	0.0120822	-0.546733	0.065849	0.786113	0.00243075	-0.103172	0.749668
Q8NHP8	blue	0.676207	0.0157642	0.501094	0.0970052	-0.930324	1.14965e-05	0.97431	8.44089e-08	0.162985	0.612775	0.581633	0.0472811	-0.555356	0.0608586	0.819436	0.00110669	0.0705793	0.827457
Q8IVH4	blue	0.67598	0.0158128	0.522332	0.0814855	-0.884578	0.000132515	0.935359	7.96911e-06	0.12715	0.693739	0.566956	0.0545691	-0.474989	0.118649	0.762664	0.00391823	0.0930336	0.773672
Q86VS8	blue	0.674728	0.0160823	0.490127	0.105746	-0.926224	1.51938e-05	0.97918	2.97509e-08	0.183668	0.567727	0.67111	0.0168806	-0.552468	0.0624999	0.813948	0.00127286	-0.0489994	0.879801
O00750	blue	0.674574	0.0161158	0.484712	0.110249	-0.933573	9.1048e-06	0.980486	2.15674e-08	0.183927	0.567173	0.646566	0.0230844	-0.571755	0.0521052	0.824452	0.000969951	-0.00507065	0.987522
P07858	blue	0.67442	0.0161492	0.525342	0.0794319	-0.909782	4.03906e-05	0.958492	9.04912e-07	0.13093	0.685043	0.493736	0.102814	-0.519778	0.0832556	0.808253	0.00146491	0.168039	0.601644
Q9Y496	blue	0.674236	0.0161893	0.518556	0.0841117	-0.902884	5.76868e-05	0.963513	4.79002e-07	0.167175	0.603542	0.55107	0.0633048	-0.514441	0.0870388	0.811934	0.00133842	0.0982994	0.761181
Q96GY0	blue	0.674161	0.0162055	0.481782	0.112737	-0.930078	1.16958e-05	0.982497	1.25626e-08	0.191371	0.5513	0.690227	0.0129737	-0.56545	0.0553588	0.823233	0.0010019	-0.0580805	0.857709
Q8N3J9	blue	0.674058	0.016228	0.458068	0.13425	-0.889236	0.000108725	0.917145	2.67245e-05	0.149417	0.643023	0.791009	0.00218425	-0.495453	0.101438	0.699837	0.0112846	-0.299617	0.344086
Q96NT1	blue	0.67377	0.016291	0.472213	0.121122	-0.925648	1.57807e-05	0.977587	4.29024e-08	0.196461	0.540554	0.742868	0.00563971	-0.56044	0.058043	0.806399	0.00153201	-0.134147	0.677666
Q9H553	blue	0.673527	0.0163442	0.574013	0.0509732	-0.767678	0.0035539	0.8001	0.0017777	-0.0511111	0.874656	0.395466	0.20322	-0.262982	0.408902	0.587726	0.0444675	0.0761706	0.813991
Q9BRX8	blue	0.673347	0.0163835	0.4693	0.123754	-0.934083	8.76815e-06	0.977605	4.27305e-08	0.19581	0.541923	0.703039	0.0107598	-0.576709	0.0496445	0.816681	0.00118787	-0.0786398	0.808059
Q14204	blue	0.67236	0.0166014	0.466529	0.126292	-0.931294	1.07359e-05	0.974718	7.797e-08	0.1884	0.557612	0.726439	0.00745657	-0.573246	0.0513558	0.813441	0.00128911	-0.110752	0.731856
O75915	blue	0.672048	0.0166707	0.462316	0.130215	-0.922983	1.87331e-05	0.971685	1.3669e-07	0.199732	0.533697	0.779348	0.0028056	-0.558281	0.0592277	0.798577	0.0018414	-0.190731	0.552658
P33121	blue	0.671969	0.0166884	0.531744	0.075183	-0.898583	7.11112e-05	0.950849	2.07967e-06	0.121927	0.705815	0.486915	0.108402	-0.502021	0.0962897	0.799053	0.00182131	0.186738	0.561156
O75145	blue	0.671929	0.0166973	0.467249	0.12563	-0.927354	1.40921e-05	0.976555	5.36318e-08	0.19375	0.546267	0.737691	0.00617153	-0.56907	0.053474	0.814836	0.00124475	-0.129295	0.688799
O15145	blue	0.671409	0.0168134	0.520704	0.0826105	-0.911651	3.64935e-05	0.955917	1.2174e-06	0.13054	0.685938	0.492012	0.104208	-0.524452	0.0800353	0.805259	0.0015744	0.191786	0.55042
P12081	blue	0.671269	0.0168447	0.547534	0.0653737	-0.748649	0.00508754	0.776136	0.00299827	0.0272521	0.933001	0.620208	0.0314346	-0.207363	0.51784	0.473009	0.12041	-0.233462	0.465222
Q8IWV7	blue	0.671004	0.0169043	0.567931	0.0540621	-0.63	0.0281142	0.656251	0.0204663	-0.138563	0.667585	0.786813	0.00239425	0.0207485	0.948968	0.266506	0.402418	-0.620017	0.0315022
Q96LJ7	blue	0.670371	0.017047	0.487832	0.107639	-0.92792	1.35647e-05	0.970536	1.66431e-07	0.163755	0.611075	0.609079	0.0355403	-0.56477	0.0557182	0.821912	0.00103746	0.0318497	0.921726
P29992	blue	0.670107	0.0171069	0.655847	0.020571	-0.682635	0.0144348	0.633289	0.0270579	-0.336013	0.285591	0.0128066	0.968491	-0.0482932	0.881522	0.304667	0.33561	0.429543	0.163447
Q99816	blue	0.66965	0.0172107	0.467801	0.125123	-0.895461	8.23051e-05	0.948452	2.62789e-06	0.204132	0.524528	0.790945	0.00218738	-0.512331	0.0885662	0.757738	0.00430309	-0.213074	0.50611
P53609	blue	0.668995	0.0173603	0.612252	0.034333	-0.739059	0.00602749	0.758505	0.00424138	-0.0724473	0.822953	0.302828	0.338683	-0.165767	0.606639	0.46063	0.131808	0.197118	0.539174
Q9BTE1	blue	0.668917	0.0173782	0.459786	0.132609	-0.924689	1.67969e-05	0.967535	2.68972e-07	0.195888	0.54176	0.729198	0.00712442	-0.570349	0.0528187	0.79916	0.00181681	-0.124643	0.699528
Q6NUK1	blue	0.668712	0.0174253	0.542192	0.0685868	-0.875405	0.000191148	0.900821	6.3851e-05	0.0449283	0.889731	0.370043	0.236421	-0.456897	0.135377	0.744011	0.00552711	0.262016	0.41069
Q9UBC2	blue	0.668703	0.0174274	0.484653	0.110298	-0.905055	5.17147e-05	0.960737	6.87885e-07	0.182588	0.570046	0.729237	0.00711983	-0.518806	0.0839358	0.784833	0.00249856	-0.121832	0.706034
Q07954	blue	0.668482	0.0174782	0.478812	0.115297	-0.924555	1.69437e-05	0.975367	6.85341e-08	0.193915	0.545919	0.67778	0.0154308	-0.560376	0.0580782	0.818657	0.00112921	-0.0438654	0.892326
P13804	blue	0.668442	0.0174874	0.604155	0.037474	-0.805258	0.00157444	0.820285	0.00108256	-0.072479	0.822877	0.154764	0.631039	-0.314151	0.320007	0.625279	0.0296817	0.479851	0.114398
Q8N9L1	blue	0.668212	0.0175406	0.504718	0.0942271	-0.907344	4.5955e-05	0.964212	4.35346e-07	0.170318	0.596651	0.586915	0.0448352	-0.531152	0.0755688	0.821718	0.00104275	0.0673233	0.835319
Q92796	blue	0.668112	0.0175636	0.488982	0.106688	-0.927004	1.44266e-05	0.974604	7.973e-08	0.178595	0.578652	0.591813	0.0426481	-0.567916	0.0540696	0.827347	0.000897176	0.061024	0.850567
Q16623	blue	0.668066	0.0175743	0.461482	0.131001	-0.929686	1.20194e-05	0.972535	1.17542e-07	0.191128	0.551816	0.715559	0.0088805	-0.579446	0.048321	0.812174	0.00133046	-0.0987728	0.760061
Q9UEG4	blue	0.667942	0.0176031	0.486005	0.109162	-0.920923	2.13004e-05	0.974106	8.77892e-08	0.193427	0.546948	0.628899	0.0284744	-0.558948	0.05886	0.826269	0.000923768	0.0153186	0.962314
Q9H4G0	blue	0.667813	0.0176329	0.470926	0.122281	-0.898003	7.30957e-05	0.952754	1.71217e-06	0.178934	0.577919	0.744612	0.00546862	-0.52683	0.0784301	0.786819	0.00239398	-0.195185	0.543241
Q9Y3Z3	blue	0.667687	0.0176622	0.486757	0.108534	-0.911544	3.67076e-05	0.964658	4.09228e-07	0.192302	0.549327	0.64926	0.0223328	-0.537998	0.071185	0.807415	0.00149497	-0.0237051	0.941707
P47755	blue	0.667245	0.0177648	0.616768	0.0326655	-0.767941	0.00353549	0.764795	0.00376006	-0.148997	0.643967	0.15776	0.624361	-0.227573	0.47687	0.544096	0.0674293	0.37551	0.229025
Q8IUD2	blue	0.666698	0.0178928	0.479917	0.114341	-0.922132	1.9762e-05	0.976679	5.22412e-08	0.193701	0.54637	0.652373	0.0214872	-0.569381	0.053314	0.830096	0.000832069	-0.0236743	0.941783
Q13885	blue	0.666535	0.0179311	0.476263	0.117525	-0.931184	1.08201e-05	0.97774	4.147e-08	0.186968	0.560665	0.640899	0.0247246	-0.580477	0.0478288	0.829234	0.000852061	0.00726866	0.982114
O60502	blue	0.666533	0.0179314	0.47556	0.118145	-0.927448	1.40036e-05	0.973456	9.92563e-08	0.185608	0.563573	0.643651	0.0239179	-0.576397	0.0497973	0.819942	0.00109227	-0.00561104	0.986192
P20336	blue	0.666013	0.0180538	0.486288	0.108926	-0.925276	1.61688e-05	0.972557	1.17062e-07	0.177628	0.580744	0.589703	0.0435807	-0.570603	0.0526892	0.834458	0.000736286	0.0668069	0.836567
Q9NQL2	blue	0.665999	0.0180572	0.466577	0.126248	-0.904884	5.21674e-05	0.961051	6.6118e-07	0.207714	0.517116	0.76339	0.0038638	-0.534758	0.0732374	0.784556	0.0025134	-0.186169	0.562372
Q86X55	blue	0.665928	0.0180739	0.47208	0.121242	-0.882169	0.000146314	0.930135	1.16491e-05	0.176579	0.583016	0.778254	0.00287013	-0.481581	0.11291	0.720751	0.0081777	-0.245632	0.441578
Q92692	blue	0.665615	0.018148	0.482176	0.112401	-0.914437	3.1241e-05	0.951228	2.00201e-06	0.152836	0.63535	0.600936	0.0387779	-0.549649	0.064131	0.786152	0.00242869	0.0370837	0.908906
Q8NFI3	blue	0.665233	0.0182385	0.477724	0.116245	-0.916052	2.84803e-05	0.971523	1.40614e-07	0.201394	0.530226	0.66605	0.0180451	-0.557654	0.0595747	0.823632	0.000991347	-0.0498626	0.877697
P14314	blue	0.664496	0.0184144	0.488949	0.106715	-0.917381	2.63559e-05	0.968981	2.14682e-07	0.184809	0.565281	0.590624	0.0431717	-0.556985	0.0599467	0.821365	0.00105246	0.063351	0.844928
Q6ZMI0	blue	0.664185	0.018489	0.462226	0.1303	-0.924884	1.65863e-05	0.978021	3.89298e-08	0.210736	0.510899	0.726672	0.00742813	-0.575963	0.05001	0.822084	0.00103279	-0.10816	0.737934
Q9Y305	blue	0.664138	0.0185001	0.469297	0.123757	-0.928356	1.31695e-05	0.979428	2.80372e-08	0.203967	0.524871	0.671296	0.0168387	-0.583758	0.0462857	0.836208	0.000700365	-0.0263216	0.935284
P68133	blue	0.664127	0.0185027	0.50461	0.094309	-0.914287	3.15065e-05	0.953868	1.52248e-06	0.1409	0.662271	0.485567	0.10953	-0.546697	0.0658699	0.806572	0.00152563	0.178522	0.578809
P68032	blue	0.664127	0.0185027	0.50461	0.094309	-0.914287	3.15065e-05	0.953868	1.52248e-06	0.1409	0.662271	0.485567	0.10953	-0.546697	0.0658699	0.806572	0.00152563	0.178522	0.578809
P21359	blue	0.663986	0.0185366	0.659655	0.0195999	-0.625537	0.0295946	0.636248	0.0261327	-0.282581	0.373504	0.318611	0.312808	0.0513224	0.874141	0.287575	0.364748	0.021664	0.94672
Q9UIJ7	blue	0.663527	0.0186474	0.506153	0.0931421	-0.90787	4.47065e-05	0.950498	2.15373e-06	0.142791	0.657979	0.480404	0.11392	-0.541688	0.0688954	0.81735	0.00116776	0.194296	0.545113
Q99442	blue	0.663161	0.0187359	0.457807	0.134501	-0.913885	3.22309e-05	0.96632	3.22527e-07	0.203017	0.526846	0.74058	0.00587029	-0.566632	0.0547381	0.808106	0.00147016	-0.139452	0.665563
Q6IN85	blue	0.66302	0.0187701	0.630306	0.0280147	-0.654186	0.0210054	0.6464	0.0231312	-0.226013	0.479979	0.347132	0.268933	0.0094241	0.976811	0.293553	0.354411	-0.0585947	0.85646
Q96CV9	blue	0.662746	0.0188366	0.45208	0.140075	-0.920109	2.23876e-05	0.969355	2.02192e-07	0.209903	0.512609	0.770496	0.00336075	-0.570246	0.0528714	0.806656	0.00152255	-0.185247	0.564345
Q8N5M1	blue	0.66255	0.0188843	0.481579	0.112912	-0.921741	2.02496e-05	0.972081	1.2747e-07	0.196014	0.541494	0.598628	0.0397324	-0.571409	0.05228	0.832849	0.000770574	0.0682817	0.833003
Q9NTJ5	blue	0.66231	0.0189429	0.495319	0.101545	-0.913299	3.33082e-05	0.963347	4.89896e-07	0.169775	0.59784	0.532866	0.0744545	-0.557111	0.0598763	0.827786	0.000886517	0.141044	0.661942
Q01658	blue	0.662224	0.018964	0.47812	0.1159	-0.907988	4.44294e-05	0.963491	4.80442e-07	0.211228	0.509889	0.657168	0.0202302	-0.546478	0.0660007	0.811033	0.00136857	-0.0279526	0.931282
Q9BYC5	blue	0.661897	0.0190441	0.457464	0.134831	-0.927184	1.42537e-05	0.974152	8.70057e-08	0.202151	0.528648	0.706591	0.0101992	-0.587593	0.0445278	0.827309	0.000898116	-0.0854469	0.791754
O95486	blue	0.661596	0.0191179	0.640155	0.0249459	-0.685926	0.0137873	0.691146	0.0128044	-0.243888	0.444931	0.229179	0.47368	-0.0768023	0.812473	0.409415	0.186289	0.235336	0.461543
P51648	blue	0.6607	0.0193395	0.469539	0.123537	-0.907082	4.65891e-05	0.972987	1.08257e-07	0.214657	0.502881	0.712603	0.00930018	-0.559387	0.0586191	0.828031	0.000880628	-0.0840139	0.795181
P26992	blue	0.660527	0.0193822	0.500115	0.097765	-0.902247	5.95382e-05	0.929796	1.19276e-05	0.105965	0.743092	0.468012	0.124929	-0.530925	0.0757176	0.768834	0.00347368	0.159262	0.621023
Q00403	blue	0.659771	0.0195708	0.559571	0.0585179	-0.591077	0.0429716	0.570109	0.0529411	-0.258073	0.418022	0.788027	0.00233199	0.108475	0.737195	0.107201	0.740185	-0.710705	0.00957734
Q68DK2	blue	0.659519	0.0196341	0.461133	0.131331	-0.879875	0.000160481	0.934443	8.53661e-06	0.185487	0.56383	0.767201	0.00358739	-0.508211	0.0916004	0.773389	0.00317088	-0.217809	0.496476
Q96DA2	blue	0.659472	0.0196459	0.461228	0.131242	-0.926006	1.54141e-05	0.977905	3.99654e-08	0.209445	0.513551	0.688868	0.0132269	-0.587466	0.0445849	0.834431	0.000736844	-0.0596706	0.853849
Q9UGP8	blue	0.658399	0.0199163	0.566865	0.0546164	-0.697194	0.0117317	0.747724	0.00517303	-0.0844708	0.794088	0.689468	0.0131145	-0.121797	0.706114	0.422434	0.171301	-0.314209	0.319912
P34947	blue	0.658162	0.0199765	0.464241	0.128413	-0.922773	1.89831e-05	0.967251	2.8079e-07	0.189395	0.555495	0.643419	0.023985	-0.582012	0.0471025	0.816335	0.00119838	-0.00507367	0.987514
Q9P2K3	blue	0.658125	0.0199859	0.457177	0.135108	-0.915829	2.88497e-05	0.972035	1.28523e-07	0.220393	0.491252	0.733143	0.00666904	-0.571735	0.0521154	0.814638	0.00125096	-0.109602	0.734551
P68371	blue	0.658084	0.0199964	0.495508	0.101395	-0.911838	3.61209e-05	0.949533	2.36805e-06	0.142045	0.659672	0.486611	0.108656	-0.555019	0.061049	0.812423	0.00132226	0.187771	0.558954
Q15042	blue	0.657586	0.0201234	0.474457	0.119121	-0.9116	3.6596e-05	0.973985	8.98332e-08	0.217032	0.498051	0.658138	0.0199827	-0.565071	0.0555586	0.832178	0.000785207	-0.0180157	0.955684
Q9H6U8	blue	0.65723	0.0202143	0.460004	0.132402	-0.920064	2.2449e-05	0.973065	1.06726e-07	0.209679	0.513069	0.711664	0.00943651	-0.578608	0.0487234	0.822702	0.00101609	-0.0769563	0.812103
Q12765	blue	0.65598	0.0205365	0.46699	0.125868	-0.923561	1.80581e-05	0.974518	8.10768e-08	0.201347	0.530324	0.626281	0.0293441	-0.589924	0.0434823	0.843559	0.000563998	0.0266361	0.934512
Q9C0I1	blue	0.65592	0.020552	0.487529	0.107891	-0.916303	2.80703e-05	0.956265	1.17075e-06	0.164046	0.610432	0.519931	0.0831491	-0.563953	0.0561518	0.819955	0.0010919	0.160115	0.619129
P00403	blue	0.655739	0.0205991	0.435222	0.157341	-0.908339	4.36163e-05	0.950366	2.18207e-06	0.209548	0.513339	0.805889	0.00155085	-0.561497	0.0574695	0.78547	0.00246464	-0.228667	0.474698
P09936	blue	0.655635	0.0206261	0.493906	0.102677	-0.904869	5.2208e-05	0.947579	2.85394e-06	0.150452	0.640697	0.499825	0.0979908	-0.549487	0.0642255	0.821569	0.00104685	0.168522	0.600585
P20020	blue	0.654342	0.0209644	0.469912	0.123198	-0.908928	4.22749e-05	0.949563	2.36111e-06	0.164586	0.609242	0.5917	0.0426975	-0.56535	0.0554114	0.800549	0.00175925	0.0470663	0.884514
P63267	blue	0.654101	0.0210279	0.489758	0.106049	-0.911682	3.64317e-05	0.954585	1.40958e-06	0.160357	0.618593	0.500048	0.0978173	-0.56269	0.0568268	0.818173	0.00114336	0.164791	0.60879
P62736	blue	0.654101	0.0210279	0.489758	0.106049	-0.911682	3.64317e-05	0.954585	1.40958e-06	0.160357	0.618593	0.500048	0.0978173	-0.56269	0.0568268	0.818173	0.00114336	0.164791	0.60879
Q15291	blue	0.653865	0.0210901	0.521136	0.0823108	-0.636919	0.0259259	0.641039	0.0246829	-0.137879	0.669144	0.863989	0.000290431	-0.0129595	0.968115	0.247305	0.438373	-0.70625	0.010252
O43295	blue	0.653552	0.0211729	0.468162	0.124792	-0.919577	2.3122e-05	0.973461	9.91729e-08	0.202754	0.527393	0.614306	0.033567	-0.587967	0.0443588	0.843492	0.000565131	0.0363071	0.910807
Q9BRK0	blue	0.652578	0.0214322	0.442043	0.1502	-0.916453	2.78262e-05	0.968925	2.16615e-07	0.222411	0.487191	0.766943	0.00360563	-0.582148	0.0470384	0.817012	0.00117788	-0.164819	0.608727
Q9P0M6	blue	0.652352	0.0214928	0.441235	0.151034	-0.889176	0.00010901	0.929411	1.22503e-05	0.176588	0.582998	0.783396	0.00257637	-0.533672	0.0739345	0.768177	0.00351906	-0.238427	0.455506
Q7Z6K5	blue	0.652335	0.0214972	0.505359	0.093741	-0.780013	0.00276692	0.823171	0.00100356	0.0295828	0.927284	0.671757	0.0167356	-0.32553	0.301821	0.612687	0.0341699	-0.214474	0.503253
Q9NRW1	blue	0.652177	0.0215398	0.449738	0.142397	-0.923714	1.78831e-05	0.975359	6.86434e-08	0.221152	0.489722	0.69504	0.0121058	-0.597693	0.0401237	0.839624	0.000634141	-0.0612346	0.850056
Q86YS7	blue	0.652088	0.0215636	0.478014	0.115992	-0.908765	4.26429e-05	0.943126	4.2579e-06	0.150839	0.639828	0.505853	0.0933678	-0.567418	0.0543285	0.806489	0.00152868	0.144545	0.654009
Q9H2M9	blue	0.651437	0.021739	0.463109	0.129471	-0.907423	4.57658e-05	0.952959	1.67596e-06	0.191209	0.551644	0.600528	0.0389451	-0.576613	0.0496913	0.821658	0.00104441	0.0384283	0.905616
Q9BVK6	blue	0.650499	0.0219935	0.442993	0.149223	-0.909597	4.07922e-05	0.964774	4.02613e-07	0.2147	0.502793	0.75557	0.00448123	-0.578369	0.0488389	0.810842	0.00137501	-0.16901	0.599516
P54289	blue	0.650308	0.0220454	0.455042	0.137174	-0.918463	2.4722e-05	0.960678	6.93054e-07	0.189828	0.554575	0.630905	0.0278207	-0.590963	0.0430222	0.820711	0.00107061	0.0102543	0.974768
Q4G0F5	blue	0.650276	0.0220543	0.469285	0.123768	-0.908484	4.32834e-05	0.960544	7.04721e-07	0.203244	0.526372	0.623845	0.0301703	-0.562605	0.0568721	0.812655	0.00131465	0.0141426	0.965205
P62310	blue	0.649793	0.0221864	0.452252	0.139906	-0.813126	0.00129932	0.841732	0.000595778	0.118521	0.713721	0.836239	0.000699726	-0.383209	0.218849	0.593443	0.0419374	-0.43769	0.154732
P32004	blue	0.648933	0.0224232	0.460016	0.13239	-0.916215	2.82127e-05	0.959824	7.70502e-07	0.186946	0.560712	0.598489	0.0397904	-0.589347	0.0437395	0.825549	0.000941858	0.0526938	0.870803
P42330	blue	0.648793	0.0224621	0.459263	0.133108	-0.920603	2.17229e-05	0.971609	1.38522e-07	0.209076	0.51431	0.618043	0.0322052	-0.597505	0.0402029	0.846964	0.000508283	0.0308363	0.92421
P17516	blue	0.648793	0.0224621	0.459263	0.133108	-0.920603	2.17229e-05	0.971609	1.38522e-07	0.209076	0.51431	0.618043	0.0322052	-0.597505	0.0402029	0.846964	0.000508283	0.0308363	0.92421
O15083	blue	0.648529	0.0225351	0.473565	0.119914	-0.891234	9.96151e-05	0.942553	4.47259e-06	0.17358	0.589533	0.575114	0.0504279	-0.550288	0.0637587	0.819732	0.00109823	0.0388038	0.904698
Q9NZR1	blue	0.64844	0.0225597	0.449115	0.143019	-0.915892	2.87445e-05	0.972285	1.22935e-07	0.227321	0.477372	0.714847	0.00898016	-0.587956	0.0443637	0.836808	0.000688364	-0.0800139	0.804762
Q15208	blue	0.648306	0.022597	0.449155	0.142979	-0.91031	3.92568e-05	0.968307	2.38759e-07	0.220263	0.491514	0.725974	0.00751368	-0.582069	0.0470754	0.82585	0.000934251	-0.111061	0.731132
Q9NPI6	blue	0.647975	0.0226892	0.474164	0.119381	-0.700736	0.0111352	0.694169	0.0122597	-0.0406982	0.900065	0.865399	0.000276369	-0.155069	0.630358	0.34605	0.270529	-0.66461	0.0183871
Q96MZ0	blue	0.647684	0.0227703	0.458677	0.133667	-0.920791	2.14742e-05	0.963199	4.99745e-07	0.191125	0.551822	0.58651	0.0450192	-0.599348	0.0394327	0.840566	0.000616765	0.0683902	0.832741
P04062	blue	0.647469	0.0228305	0.461009	0.131449	-0.919118	2.37703e-05	0.971682	1.36767e-07	0.209237	0.513978	0.616197	0.0328729	-0.594168	0.0416239	0.842953	0.00057438	0.0449329	0.88972
Q9Y2W2	blue	0.647266	0.0228874	0.454895	0.137317	-0.8706	0.000229025	0.912309	3.51952e-05	0.168186	0.601324	0.744614	0.00546838	-0.489497	0.106264	0.721431	0.00808885	-0.217888	0.496316
Q17RB0	blue	0.647196	0.0229069	0.470101	0.123027	-0.909707	4.05525e-05	0.964692	4.07301e-07	0.200941	0.531169	0.578695	0.0486815	-0.581145	0.0475118	0.848075	0.000491058	0.092245	0.775547
Q5T0N5	blue	0.646931	0.0229815	0.442455	0.149776	-0.918756	2.42922e-05	0.973465	9.90844e-08	0.22845	0.475128	0.718073	0.00853479	-0.597929	0.0400246	0.834897	0.000727138	-0.090699	0.779225
Q04828	blue	0.646885	0.0229945	0.458216	0.134109	-0.919407	2.33616e-05	0.970724	1.61242e-07	0.210309	0.511775	0.613579	0.0338368	-0.598293	0.0398722	0.847499	0.000499938	0.0363157	0.910786
P12883	blue	0.64598	0.0232501	0.50266	0.0957983	-0.849811	0.000465069	0.903066	5.71656e-05	0.135887	0.673688	0.501604	0.096611	-0.471172	0.122059	0.743148	0.00561193	0.0606522	0.851468
Q9H8Y8	blue	0.64591	0.02327	0.524411	0.0800632	-0.84965	0.000467435	0.879212	0.000164766	0.0863525	0.789591	0.341827	0.276809	-0.451407	0.14074	0.723256	0.00785397	0.258449	0.41732
Q96JN0	blue	0.64574	0.0233184	0.436945	0.155517	-0.905658	5.01471e-05	0.959308	8.2052e-07	0.226674	0.478661	0.774801	0.00308121	-0.570889	0.0525441	0.799368	0.00180813	-0.186237	0.562227
P52895	blue	0.645725	0.0233227	0.457197	0.135088	-0.919451	2.32991e-05	0.969677	1.91874e-07	0.209365	0.513716	0.606735	0.0364519	-0.600384	0.0390047	0.846848	0.000510111	0.0440678	0.891832
Q8WUH2	blue	0.644938	0.0235473	0.477451	0.116483	-0.89842	7.16657e-05	0.949385	2.40239e-06	0.180783	0.573931	0.526987	0.0783252	-0.565548	0.0553074	0.836653	0.000691449	0.145155	0.652629
Q9ULC4	blue	0.644911	0.0235549	0.529838	0.0764311	-0.859095	0.000343612	0.896884	7.70431e-05	0.0984507	0.760823	0.337214	0.283765	-0.462844	0.129719	0.746306	0.00530612	0.338201	0.282267
P13637	blue	0.644435	0.0236916	0.434388	0.158228	-0.901323	6.23059e-05	0.938526	6.23295e-06	0.182118	0.571057	0.718634	0.00845909	-0.572941	0.0515086	0.786527	0.00240911	-0.122093	0.705429
P52594	blue	0.643444	0.0239778	0.473267	0.120179	-0.818512	0.00113342	0.900027	6.63594e-05	0.177087	0.581915	0.775056	0.00306528	-0.429103	0.163927	0.71676	0.00871406	-0.273558	0.389597
Q9UHG3	blue	0.642015	0.024395	0.442745	0.149477	-0.918894	2.40931e-05	0.970351	1.71685e-07	0.22436	0.483283	0.651605	0.0216935	-0.61006	0.0351639	0.84651	0.000515454	-0.00651063	0.983979
Q13642	blue	0.641914	0.0244247	0.474885	0.118742	-0.905108	5.15762e-05	0.948018	2.73839e-06	0.165271	0.607731	0.500276	0.0976401	-0.57563	0.0501733	0.828916	0.000859544	0.158583	0.62253
O00139	blue	0.641163	0.0246463	0.436249	0.156252	-0.909829	4.02877e-05	0.969386	2.01167e-07	0.245916	0.441034	0.729802	0.00705326	-0.595299	0.0411381	0.834766	0.000729867	-0.0991157	0.759249
Q15102	blue	0.64109	0.0246681	0.482466	0.112153	-0.900647	6.43954e-05	0.950375	2.18026e-06	0.175623	0.585091	0.487942	0.107548	-0.565048	0.055571	0.830816	0.000815626	0.188446	0.557515
Q8NCC3	blue	0.640996	0.0246957	0.452131	0.140025	-0.900458	6.49897e-05	0.962863	5.22625e-07	0.228134	0.475755	0.676895	0.0156178	-0.573532	0.051213	0.837132	0.000681943	-0.0514148	0.873916
Q9Y3E1	blue	0.64037	0.0248818	0.431876	0.160921	-0.916956	2.70213e-05	0.969604	1.94183e-07	0.235125	0.461957	0.724855	0.00765244	-0.605907	0.0367776	0.83607	0.00070315	-0.100369	0.756285
Q92784	blue	0.640335	0.0248922	0.444049	0.148141	-0.914786	3.06277e-05	0.968135	2.45251e-07	0.226381	0.479246	0.66214	0.0189846	-0.600376	0.0390077	0.845174	0.000537006	-0.0256675	0.936889
Q9NVE7	blue	0.640213	0.0249286	0.462831	0.129732	-0.909811	4.03258e-05	0.962975	5.14905e-07	0.204199	0.52439	0.568622	0.0537045	-0.590247	0.0433389	0.841066	0.000607692	0.100662	0.755593
Q9NZC3	blue	0.640189	0.0249359	0.461365	0.131112	-0.904455	5.33158e-05	0.947517	2.87056e-06	0.181881	0.571566	0.54924	0.06437	-0.582177	0.0470247	0.819057	0.0011176	0.106958	0.740758
Q9H4A3	blue	0.640147	0.0249485	0.448844	0.143291	-0.782786	0.00260999	0.835822	0.000708164	0.134801	0.676171	0.895828	8.09248e-05	-0.355676	0.256521	0.582793	0.0467361	-0.513457	0.0877487
Q9NSY0	blue	0.639939	0.0250106	0.424213	0.169314	-0.908486	4.32785e-05	0.962534	5.45922e-07	0.234664	0.462861	0.781162	0.00270104	-0.594536	0.0414655	0.821701	0.00104323	-0.183173	0.56879
Q9H1K0	blue	0.63987	0.0250313	0.434613	0.157988	-0.912008	3.57831e-05	0.96792	2.53534e-07	0.235195	0.461819	0.718536	0.00847229	-0.600612	0.0389108	0.829953	0.000835356	-0.101953	0.752544
Q6ZSZ5	blue	0.639251	0.025217	0.637769	0.0256659	-0.56061	0.0579507	0.570242	0.0528735	-0.27763	0.382292	0.275074	0.386869	0.118538	0.713681	0.169889	0.597591	-0.0391659	0.903812
Q86UX6	blue	0.638907	0.0253208	0.453431	0.138747	-0.875194	0.000192701	0.923015	1.86953e-05	0.188739	0.55689	0.670645	0.0169852	-0.52723	0.078162	0.784102	0.0025379	-0.105468	0.744261
Q69YN4	blue	0.638662	0.0253947	0.432177	0.160597	-0.911811	3.61739e-05	0.97081	1.58929e-07	0.248039	0.436972	0.731774	0.00682452	-0.602394	0.0381834	0.841594	0.000598231	-0.104531	0.746466
Q9Y6K1	blue	0.638605	0.0254121	0.487085	0.10826	-0.858284	0.000353112	0.886672	0.000121365	0.122458	0.704583	0.457703	0.134601	-0.485961	0.109199	0.746859	0.00525395	0.132505	0.681427
P26885	blue	0.638024	0.0255881	0.487395	0.108002	-0.878072	0.00017235	0.944807	3.67547e-06	0.17618	0.583883	0.540207	0.0698083	-0.532939	0.0744075	0.822582	0.00101929	0.103919	0.747908
Q96PU5	blue	0.638023	0.0255885	0.446425	0.145724	-0.907457	4.56854e-05	0.966369	3.2021e-07	0.223213	0.48558	0.644874	0.0235655	-0.600025	0.0391525	0.850674	0.000452545	-0.000251028	0.999382
P07602	blue	0.63757	0.0257267	0.425403	0.167993	-0.911179	3.74481e-05	0.96447	4.20093e-07	0.237239	0.457822	0.750715	0.00490045	-0.602201	0.0382615	0.833883	0.000748406	-0.138313	0.668155
Q13464	blue	0.636162	0.0261591	0.557268	0.0597892	-0.757454	0.00432611	0.783634	0.00256334	-0.0298795	0.926556	0.272841	0.390891	-0.293037	0.355296	0.6154	0.0331644	0.252118	0.429219
Q7Z2K8	blue	0.63592	0.0262339	0.420296	0.173709	-0.910592	3.86631e-05	0.963207	4.992e-07	0.240085	0.452282	0.756014	0.00444431	-0.606659	0.0364817	0.829829	0.000838227	-0.138623	0.667447
Q96N67	blue	0.635551	0.0263484	0.443679	0.148519	-0.910372	3.91263e-05	0.96678	3.01326e-07	0.222014	0.487989	0.643634	0.0239228	-0.604551	0.0373159	0.845718	0.000528142	0.00708066	0.982576
P48735	blue	0.634555	0.0266593	0.444303	0.147881	-0.912461	3.48997e-05	0.960996	6.65851e-07	0.211847	0.508622	0.595044	0.0412473	-0.610383	0.0350407	0.851146	0.000445813	0.0696956	0.82959
Q9ULP0	blue	0.632714	0.0272406	0.434236	0.15839	-0.912609	3.46142e-05	0.970006	1.81786e-07	0.23936	0.45369	0.668477	0.0174795	-0.613601	0.0338287	0.850736	0.000451662	-0.0226639	0.944264
Q7Z5N4	blue	0.632546	0.0272941	0.443399	0.148805	-0.90444	5.3356e-05	0.943885	3.98656e-06	0.188757	0.556853	0.57794	0.0490461	-0.59603	0.0408265	0.816769	0.00118521	0.0717824	0.824556
Q96PU4	blue	0.632427	0.027332	0.46231	0.130221	-0.778715	0.00284282	0.834225	0.000741188	0.140088	0.664115	0.804973	0.00158519	-0.351948	0.261895	0.586226	0.0451489	-0.419994	0.17405
O43310	blue	0.631977	0.0274759	0.443488	0.148714	-0.899968	6.65479e-05	0.963199	4.99714e-07	0.234514	0.463156	0.664016	0.0185295	-0.589077	0.0438603	0.84327	0.000568938	-0.0403997	0.900795
Q5SNT2	blue	0.631959	0.0274815	0.455368	0.136857	-0.882398	0.000144956	0.948502	2.61551e-06	0.221528	0.488967	0.655757	0.0205943	-0.554865	0.0611357	0.826298	0.000923046	-0.0378743	0.906972
P35222	blue	0.631369	0.0276709	0.438018	0.154388	-0.909478	4.10528e-05	0.961044	6.61816e-07	0.222642	0.486727	0.623193	0.0303941	-0.609415	0.0354112	0.840087	0.000625559	0.0281613	0.93077
Q9C0I4	blue	0.630181	0.0280555	0.433763	0.158896	-0.913129	3.36276e-05	0.965729	3.51474e-07	0.230685	0.470698	0.63299	0.0271529	-0.620095	0.0314746	0.85618	0.000378701	0.0212149	0.947823
Q13409	blue	0.62959	0.0282478	0.42217	0.171597	-0.913843	3.23074e-05	0.967614	2.65723e-07	0.245064	0.442668	0.692826	0.0124995	-0.623727	0.0302106	0.851093	0.000446557	-0.0566868	0.861093
P62993	blue	0.629436	0.0282984	0.421287	0.17259	-0.903986	5.45922e-05	0.965944	3.40727e-07	0.258006	0.418147	0.743463	0.00558085	-0.606216	0.0366558	0.840264	0.000622302	-0.126889	0.694342
Q96HU1	blue	0.629351	0.0283261	0.45712	0.135162	-0.876408	0.000183902	0.934432	8.54399e-06	0.1871	0.560384	0.58793	0.0443753	-0.554468	0.0613599	0.825051	0.000954513	0.0371897	0.908647
P49841	blue	0.628918	0.028468	0.448775	0.143359	-0.906804	4.72672e-05	0.960317	7.2495e-07	0.21722	0.49767	0.56409	0.0560786	-0.606244	0.0366447	0.852196	0.000431107	0.102587	0.751048
O14880	blue	0.628912	0.0284701	0.402609	0.194436	-0.874925	0.000194694	0.907592	4.53649e-05	0.19	0.55421	0.821959	0.00103616	-0.551044	0.0633199	0.748078	0.00514015	-0.287411	0.365034
Q99569	blue	0.62845	0.0286223	0.409667	0.185991	-0.890553	0.000102651	0.946589	3.12843e-06	0.243307	0.44605	0.817729	0.00115648	-0.580279	0.0479227	0.79369	0.00205764	-0.252698	0.428122
O95197	blue	0.628063	0.0287501	0.427462	0.165722	-0.909203	4.16606e-05	0.962682	5.3536e-07	0.239691	0.453047	0.674126	0.0162132	-0.612001	0.0344275	0.839394	0.000638437	-0.0294132	0.927699
Q13510	blue	0.627668	0.0288809	0.419176	0.174979	-0.899692	6.74369e-05	0.952275	1.79932e-06	0.23551	0.461203	0.732956	0.00669006	-0.596095	0.040799	0.808997	0.00143864	-0.123836	0.701393
Q07866	blue	0.626968	0.029114	0.429294	0.163719	-0.911557	3.66824e-05	0.964419	4.23068e-07	0.233449	0.465248	0.636851	0.0259468	-0.623544	0.0302734	0.858816	0.00034686	0.0149647	0.963184
Q9P2Q2	blue	0.626666	0.0292149	0.433688	0.158975	-0.89464	8.54683e-05	0.959341	8.17255e-07	0.232665	0.466791	0.695546	0.0120171	-0.589485	0.0436779	0.842527	0.000581778	-0.0579457	0.858036
Q9BVA1	blue	0.626467	0.0292816	0.412927	0.182168	-0.905398	5.08173e-05	0.949231	2.43864e-06	0.222848	0.486314	0.711372	0.00947921	-0.613903	0.0337166	0.830488	0.000823071	-0.0910212	0.778459
Q96S66	blue	0.62633	0.0293275	0.405833	0.19055	-0.860128	0.000331801	0.916457	2.78197e-05	0.237943	0.456449	0.873813	0.00020311	-0.529627	0.0765699	0.740843	0.00584344	-0.354364	0.258405
P48730	blue	0.626105	0.0294032	0.45986	0.132539	-0.890915	0.000101025	0.928019	1.34747e-05	0.181255	0.572913	0.488443	0.107133	-0.568227	0.0539089	0.799652	0.00179628	0.173245	0.590261
Q96RU3	blue	0.625893	0.0294743	0.51648	0.08558	-0.795982	0.00195393	0.856366	0.000376384	0.136495	0.6723	0.388872	0.211541	-0.402092	0.195064	0.703406	0.0107008	0.195054	0.543515
P61966	blue	0.625264	0.0296871	0.451801	0.140351	-0.700883	0.011111	0.656354	0.0204398	-0.13168	0.683319	0.773003	0.00319573	-0.178885	0.578026	0.301481	0.340945	-0.520452	0.0827858
P62820	blue	0.625181	0.029715	0.426646	0.16662	-0.907391	4.58432e-05	0.966926	2.94828e-07	0.256145	0.421631	0.670448	0.0170297	-0.617875	0.0322658	0.858343	0.000352411	-0.0189807	0.953312
O95363	blue	0.624873	0.0298194	0.4651	0.127614	-0.747946	0.00515239	0.787007	0.00238425	0.111539	0.730011	0.78154	0.00267964	-0.294281	0.353163	0.531918	0.0750694	-0.353911	0.259057
O95081	blue	0.624608	0.0299098	0.475848	0.117891	-0.679473	0.0150779	0.691658	0.0127109	-0.0540615	0.867475	0.815437	0.001226	-0.148676	0.644688	0.333101	0.290049	-0.623105	0.0304244
Q9NRG7	blue	0.623327	0.030348	0.414536	0.180299	-0.891764	9.72998e-05	0.956281	1.16867e-06	0.265378	0.404487	0.757489	0.00432323	-0.596253	0.0407319	0.83777	0.000669442	-0.149248	0.643402
Q9UPQ3	blue	0.623185	0.0303968	0.467531	0.125371	-0.87569	0.000189065	0.92728	1.41628e-05	0.175432	0.585506	0.460885	0.131566	-0.558204	0.0592703	0.811197	0.00136304	0.211379	0.509579
Q13153	blue	0.623128	0.0304165	0.471732	0.121555	-0.748937	0.0050611	0.821378	0.00105211	0.132681	0.681024	0.788536	0.00230623	-0.316557	0.316112	0.580365	0.0478818	-0.325306	0.302173
Q8TBC5	blue	0.622584	0.0306046	0.406096	0.190235	-0.876981	0.000179855	0.936783	7.14676e-06	0.248821	0.43548	0.824725	0.000962889	-0.56598	0.05508	0.79172	0.00215011	-0.266078	0.403203
O95886	blue	0.622352	0.0306849	0.573346	0.0513059	-0.514721	0.0868374	0.526186	0.0788624	-0.239944	0.452555	0.488242	0.107299	0.129264	0.688871	0.151211	0.638994	-0.385577	0.215775
Q9NWS8	blue	0.622264	0.0307154	0.431073	0.161788	-0.877946	0.000173202	0.938853	6.07237e-06	0.2285	0.475029	0.656407	0.020426	-0.576601	0.0496975	0.826339	0.000922011	-0.0234936	0.942226
Q9H169	blue	0.622205	0.0307359	0.419763	0.174312	-0.905661	5.01387e-05	0.964866	3.97466e-07	0.253102	0.427358	0.687153	0.0135514	-0.621513	0.0309768	0.859888	0.000334515	-0.043453	0.893334
Q9BZF1	blue	0.622083	0.0307783	0.443956	0.148235	-0.901086	6.3033e-05	0.956608	1.12628e-06	0.223527	0.484951	0.553256	0.0620491	-0.607356	0.0362088	0.855173	0.000391455	0.115625	0.720466
Q9GZQ8	blue	0.622028	0.0307973	0.425299	0.168108	-0.908106	4.41549e-05	0.962644	5.38076e-07	0.240075	0.452302	0.628777	0.0285145	-0.627269	0.0290135	0.863949	0.000290837	0.0263669	0.935173
A6NCE7	blue	0.622028	0.0307973	0.425299	0.168108	-0.908106	4.41549e-05	0.962644	5.38076e-07	0.240075	0.452302	0.628777	0.0285145	-0.627269	0.0290135	0.863949	0.000290837	0.0263669	0.935173
Q5JWF2	blue	0.621935	0.0308297	0.451523	0.140626	-0.882335	0.000145329	0.914505	3.11207e-05	0.149275	0.643342	0.482587	0.11205	-0.570453	0.0527658	0.79266	0.0021056	0.169504	0.598434
P63092	blue	0.621935	0.0308297	0.451523	0.140626	-0.882335	0.000145329	0.914505	3.11207e-05	0.149275	0.643342	0.482587	0.11205	-0.570453	0.0527658	0.79266	0.0021056	0.169504	0.598434
Q13825	blue	0.621744	0.0308961	0.43092	0.161953	-0.897181	7.59798e-05	0.962328	5.60869e-07	0.244977	0.442836	0.651057	0.0218419	-0.609883	0.0352315	0.8627	0.00030377	-0.00831094	0.979549
P80723	blue	0.620196	0.0314391	0.396482	0.201956	-0.897528	7.47528e-05	0.946129	3.2632e-06	0.243442	0.445789	0.777053	0.00294226	-0.613642	0.0338134	0.818939	0.00112102	-0.183775	0.567498
O94921	blue	0.620083	0.031479	0.438218	0.154178	-0.901164	6.27937e-05	0.956477	1.14303e-06	0.227193	0.477627	0.560615	0.0579478	-0.615062	0.0332882	0.857389	0.000363822	0.109615	0.734518
P84157	blue	0.620002	0.0315076	0.407886	0.1881	-0.885433	0.000127868	0.94674	3.0853e-06	0.25771	0.4187	0.788264	0.00231995	-0.585089	0.0456703	0.810761	0.00137778	-0.216324	0.49949
Q59EK9	blue	0.619653	0.031631	0.412483	0.182686	-0.905954	4.93891e-05	0.963833	4.58606e-07	0.257564	0.418973	0.700612	0.0111558	-0.626922	0.0291292	0.857927	0.000357361	-0.0685479	0.83236
P36507	blue	0.619632	0.0316384	0.549991	0.0639314	-0.747001	0.00524057	0.825777	0.000936095	0.0783422	0.808774	0.34033	0.279056	-0.316409	0.31635	0.663071	0.0187578	0.231889	0.46832
Q14141	blue	0.619623	0.0316418	0.424149	0.169386	-0.907903	4.46299e-05	0.962281	5.64318e-07	0.240381	0.451708	0.622981	0.0304674	-0.629063	0.0284205	0.861454	0.000317113	0.0370318	0.909033
P13010	blue	0.618887	0.0319033	0.565176	0.0555034	-0.758231	0.00426333	0.789161	0.00227492	-0.0043827	0.989215	0.153659	0.633509	-0.303032	0.338342	0.614334	0.0335566	0.447351	0.144789
O60282	blue	0.618811	0.0319304	0.401137	0.196227	-0.898214	7.23704e-05	0.948787	2.54522e-06	0.243262	0.446137	0.744317	0.0054972	-0.618045	0.0322047	0.835511	0.000714506	-0.135944	0.673559
Q86UR5	blue	0.618646	0.0319895	0.404004	0.192749	-0.891091	0.000100245	0.947344	2.91739e-06	0.24678	0.439379	0.77314	0.00318687	-0.602132	0.0382898	0.825101	0.000953245	-0.195937	0.541657
Q9P2K6	blue	0.61844	0.0320629	0.397042	0.201262	-0.893757	8.89726e-05	0.950466	2.1605e-06	0.258023	0.418116	0.79114	0.00217796	-0.610578	0.0349663	0.821461	0.00104982	-0.196715	0.54002
Q01082	blue	0.617611	0.0323607	0.417037	0.177419	-0.904684	5.26998e-05	0.95984	7.68984e-07	0.245439	0.441948	0.656189	0.0204823	-0.627722	0.0288629	0.851701	0.000437989	-0.00617243	0.984811
P31146	blue	0.617169	0.0325203	0.415988	0.178624	-0.88753	0.000117016	0.958596	8.93799e-07	0.269343	0.397234	0.707699	0.0100288	-0.606031	0.0367288	0.846518	0.000515328	-0.0846985	0.793543
O94766	blue	0.61709	0.0325489	0.402549	0.19451	-0.877182	0.000178452	0.937598	6.70698e-06	0.266549	0.402339	0.813221	0.00129624	-0.574829	0.0505683	0.800345	0.00176762	-0.230296	0.471468
Q9UPZ6	blue	0.617009	0.032578	0.408936	0.186855	-0.900986	6.33419e-05	0.96426	4.32465e-07	0.265018	0.405149	0.713836	0.00912328	-0.627217	0.0290308	0.857615	0.000361093	-0.0803124	0.804046
A6NHQ2	blue	0.616421	0.0327914	0.412574	0.182579	-0.906285	4.85544e-05	0.964097	4.42305e-07	0.259593	0.415188	0.676482	0.0157055	-0.633092	0.0271205	0.861259	0.000319234	-0.0315075	0.922564
Q9Y2H1	blue	0.616342	0.03282	0.530057	0.0762873	-0.673486	0.0163531	0.763166	0.00388048	0.0650421	0.840835	0.694776	0.0121522	-0.167942	0.601858	0.49233	0.10395	-0.271967	0.392471
A8MW92	blue	0.616216	0.032866	0.402266	0.194853	-0.89833	7.19729e-05	0.961027	6.63208e-07	0.276173	0.384897	0.746004	0.00533487	-0.62431	0.0300111	0.850567	0.00045408	-0.134502	0.676853
O14523	blue	0.616213	0.0328671	0.399615	0.198089	-0.888407	0.000112693	0.947012	3.00867e-06	0.256976	0.420074	0.78718	0.00237529	-0.600304	0.0390376	0.824193	0.000976657	-0.211191	0.509965
O75525	blue	0.615967	0.0329568	0.42531	0.168096	-0.89926	6.88503e-05	0.956009	1.20494e-06	0.245123	0.442555	0.627059	0.0290837	-0.613389	0.0339077	0.853927	0.000407695	0.0222108	0.945377
Q7Z6B0	blue	0.61547	0.0331387	0.401104	0.196267	-0.884285	0.000134138	0.944395	3.81194e-06	0.245345	0.442129	0.775704	0.00302495	-0.600283	0.039046	0.823305	0.000999984	-0.194272	0.545165
P80303	blue	0.6148	0.0333848	0.410258	0.185294	-0.889146	0.000109153	0.960428	7.1505e-07	0.279181	0.379528	0.736296	0.00632104	-0.608883	0.0356161	0.845916	0.000524954	-0.120115	0.710017
O14967	blue	0.614396	0.0335337	0.422998	0.170669	-0.90192	6.05068e-05	0.96049	7.09528e-07	0.247057	0.438849	0.604081	0.0375035	-0.629935	0.0281353	0.868125	0.000250691	0.0586625	0.856296
P40123	blue	0.612302	0.0343141	0.412798	0.182319	-0.903724	5.53167e-05	0.962023	5.8369e-07	0.256526	0.420916	0.643415	0.0239862	-0.636997	0.025902	0.866484	0.000265911	0.0131515	0.967643
Q13643	blue	0.611705	0.0345391	0.394117	0.204907	-0.860277	0.00033013	0.920351	2.20605e-05	0.257324	0.419422	0.84846	0.000485201	-0.553737	0.0617747	0.762554	0.00392648	-0.313501	0.321063
Q15008	blue	0.611541	0.0346011	0.502052	0.0962653	-0.811103	0.0013662	0.876787	0.000181216	0.14696	0.648554	0.395127	0.203644	-0.440881	0.151401	0.744369	0.00549216	0.258546	0.417139
P61266	blue	0.611413	0.0346493	0.398696	0.199219	-0.900708	6.42034e-05	0.952543	1.75017e-06	0.25079	0.431736	0.697217	0.0117278	-0.635612	0.0263294	0.845619	0.000529762	-0.0670379	0.836009
Q92572	blue	0.611034	0.0347931	0.434239	0.158388	-0.778002	0.00288512	0.844635	0.000545906	0.206841	0.518919	0.762804	0.00390768	-0.41351	0.18149	0.676104	0.0157862	-0.292672	0.355925
P16298	blue	0.610921	0.0348357	0.404994	0.191557	-0.898161	7.25527e-05	0.961675	6.1054e-07	0.273361	0.389953	0.701194	0.0110599	-0.628852	0.0284899	0.858359	0.000352218	-0.0713601	0.825574
Q9NQC3	blue	0.610788	0.0348864	0.382358	0.21996	-0.88016	0.000158663	0.932291	9.9959e-06	0.253132	0.427301	0.837783	0.000669195	-0.596837	0.0404843	0.801559	0.00171827	-0.276789	0.383794
P47985	blue	0.6107	0.0349197	0.467012	0.125847	-0.789678	0.00224927	0.863117	0.000299399	0.159815	0.619795	0.566885	0.054606	-0.439575	0.15276	0.734267	0.00654333	0.00576863	0.985804
P23458	blue	0.610374	0.0350442	0.412462	0.18271	-0.785576	0.00245901	0.846818	0.00051058	0.167526	0.602771	0.873735	0.000203712	-0.422741	0.170958	0.659491	0.0196409	-0.445975	0.14618
Q8WXF7	blue	0.609967	0.0351996	0.412417	0.182763	-0.902448	5.89481e-05	0.961284	6.41906e-07	0.258618	0.417006	0.633318	0.0270489	-0.63832	0.0254984	0.869953	0.000234542	0.0258619	0.936412
Q09019	blue	0.609868	0.0352374	0.430093	0.16285	-0.889434	0.000107797	0.951026	2.04307e-06	0.239867	0.452705	0.561041	0.0577168	-0.614139	0.0336289	0.8613	0.000318785	0.0903875	0.779967
O60313	blue	0.609604	0.0353387	0.416204	0.178375	-0.897884	7.35094e-05	0.956283	1.16843e-06	0.251758	0.429901	0.610391	0.0350377	-0.633299	0.0270548	0.872503	0.00021338	0.0503627	0.876479
P49755	blue	0.609452	0.0353968	0.413847	0.181099	-0.738581	0.00607746	0.751838	0.00480096	0.0431086	0.894175	0.88044	0.0001569	-0.314016	0.320226	0.501055	0.0970355	-0.531056	0.0756316
P49840	blue	0.608238	0.0358656	0.415121	0.179623	-0.893078	9.17437e-05	0.958595	8.93908e-07	0.267366	0.400843	0.675865	0.0158373	-0.617676	0.0323373	0.856328	0.000376861	-0.0107062	0.973657
Q15714	blue	0.608107	0.0359164	0.39084	0.209036	-0.877305	0.000177602	0.939892	5.58344e-06	0.274227	0.388392	0.808971	0.00143956	-0.592975	0.0421406	0.807669	0.00148579	-0.235659	0.460911
P38405	blue	0.607274	0.0362408	0.45051	0.141629	-0.863304	0.000297464	0.896538	7.82977e-05	0.143542	0.656278	0.412094	0.18314	-0.561816	0.0572971	0.790406	0.00221354	0.243993	0.444728
Q96Q05	blue	0.607165	0.0362834	0.455609	0.136623	-0.866419	0.000266529	0.935803	7.70541e-06	0.224866	0.48227	0.486002	0.109164	-0.570743	0.0526182	0.850208	0.000459277	0.194639	0.544391
Q9Y3B3	blue	0.607036	0.0363339	0.387661	0.213091	-0.889177	0.000109005	0.950458	2.16221e-06	0.280975	0.376343	0.784335	0.00252533	-0.619651	0.0316317	0.833028	0.000766699	-0.184435	0.566083
P59998	blue	0.606778	0.0364348	0.416343	0.178216	-0.898051	7.29301e-05	0.956358	1.15857e-06	0.252436	0.428617	0.597945	0.0400181	-0.634533	0.0266663	0.87058	0.000229196	0.0663962	0.83756
P56211	blue	0.606457	0.0365611	0.421911	0.171888	-0.878069	0.000172368	0.92895	1.26451e-05	0.228032	0.475959	0.603911	0.0375715	-0.585808	0.0453399	0.806128	0.00154199	0.0202956	0.950081
A8MVJ9	blue	0.606327	0.0366122	0.464804	0.127889	-0.617387	0.0324414	0.627415	0.028965	-0.0484595	0.881117	0.8659	0.000271504	-0.0631058	0.845522	0.276194	0.384859	-0.691902	0.0126666
P49821	blue	0.606049	0.0367217	0.415029	0.17973	-0.892235	9.52798e-05	0.954597	1.40779e-06	0.265695	0.403904	0.610853	0.0348618	-0.627478	0.028944	0.866946	0.000261561	0.0688988	0.831513
Q9BXK5	blue	0.605768	0.0368326	0.387638	0.21312	-0.869357	0.00023972	0.939797	5.62692e-06	0.284769	0.369655	0.83201	0.000788917	-0.59215	0.0425005	0.820133	0.00108685	-0.262553	0.409695
Q9ULC3	blue	0.605181	0.037065	0.464151	0.128497	-0.860658	0.000325866	0.908828	4.25001e-05	0.162047	0.614848	0.408045	0.187912	-0.554385	0.0614073	0.818112	0.00114516	0.27345	0.389792
P98194	blue	0.605041	0.0371208	0.407486	0.188576	-0.899848	6.69349e-05	0.957908	9.6946e-07	0.262362	0.410048	0.637861	0.0256378	-0.639271	0.0252109	0.869059	0.000242333	0.0172438	0.957581
Q9GZP4	blue	0.604852	0.0371956	0.408262	0.187654	-0.823668	0.000990397	0.888464	0.000112416	0.219719	0.492612	0.853677	0.000411014	-0.488265	0.10728	0.702419	0.0108599	-0.325859	0.301304
Q9Y6C9	blue	0.604216	0.0374496	0.414295	0.180579	-0.88881	0.000110751	0.939827	5.61319e-06	0.245467	0.441894	0.568541	0.0537464	-0.626056	0.0294196	0.859566	0.000338183	0.116687	0.71799
Q96SI9	blue	0.604093	0.0374987	0.439535	0.152801	-0.874952	0.000194491	0.930511	1.13461e-05	0.219074	0.493916	0.512119	0.0887203	-0.583422	0.0464423	0.838022	0.000664561	0.143287	0.656855
Q12955	blue	0.603381	0.0377846	0.393281	0.205955	-0.889713	0.000106492	0.95879	8.73349e-07	0.288091	0.36385	0.745553	0.00537784	-0.628584	0.0285781	0.857819	0.000358651	-0.119648	0.711103
Q9BU23	blue	0.602998	0.0379388	0.406554	0.189687	-0.890072	0.000104835	0.934435	8.54213e-06	0.237087	0.458119	0.610787	0.0348869	-0.620367	0.0313788	0.842221	0.000587132	0.0574231	0.859305
P11177	blue	0.602569	0.0381124	0.388234	0.212357	-0.891849	9.69308e-05	0.956144	1.18684e-06	0.291396	0.358123	0.738678	0.00606727	-0.635294	0.0264284	0.857224	0.00036583	-0.110774	0.731803
Q96KP1	blue	0.602211	0.0382574	0.40822	0.187703	-0.88481	0.000131243	0.955385	1.29144e-06	0.284565	0.370012	0.673881	0.0162666	-0.61771	0.032325	0.856411	0.000375823	-0.0369268	0.909291
O95674	blue	0.601835	0.0384103	0.38322	0.218834	-0.867396	0.000257367	0.933241	9.32947e-06	0.266722	0.402022	0.841148	0.000606216	-0.587333	0.0446453	0.800055	0.00177957	-0.293593	0.354342
Q9UI08	blue	0.601284	0.0386352	0.382435	0.219859	-0.887525	0.00011704	0.951051	2.03801e-06	0.28523	0.368846	0.780598	0.00273324	-0.628676	0.0285476	0.843109	0.000571697	-0.173931	0.588769
P51693	blue	0.600824	0.0388238	0.397629	0.200535	-0.896932	7.68725e-05	0.956752	1.10793e-06	0.269336	0.397248	0.652846	0.0213605	-0.647914	0.0227062	0.874547	0.000197522	-0.00146247	0.996401
P13521	blue	0.599984	0.0391693	0.402289	0.194826	-0.888619	0.000111669	0.953605	1.56571e-06	0.27152	0.393281	0.651323	0.0217697	-0.633778	0.0269035	0.874532	0.000197636	-0.00616199	0.984836
P36957	blue	0.599624	0.0393185	0.391541	0.208149	-0.896666	7.78349e-05	0.946476	3.1611e-06	0.258289	0.41762	0.640918	0.0247189	-0.649214	0.0223458	0.868317	0.000248954	0.0127393	0.968656
Q7L099	blue	0.599588	0.0393332	0.380997	0.221744	-0.893209	9.12043e-05	0.952132	1.82599e-06	0.278917	0.379998	0.739478	0.00598386	-0.645184	0.0234767	0.860267	0.000330241	-0.117847	0.715289
P35613	blue	0.599087	0.039541	0.512384	0.0885274	-0.651557	0.0217066	0.638794	0.0253549	-0.136796	0.671614	0.346586	0.269737	-0.147208	0.647995	0.340141	0.27934	0.0351818	0.913563
Q9Y608	blue	0.598493	0.0397888	0.401419	0.195884	-0.857693	0.000360159	0.924946	1.65197e-05	0.26445	0.406195	0.769331	0.00343961	-0.562988	0.0566667	0.790371	0.00221523	-0.158757	0.622144
Q9H492	blue	0.59735	0.0402678	0.384411	0.217285	-0.894802	8.48355e-05	0.957327	1.03725e-06	0.288657	0.362866	0.708031	0.00997818	-0.651679	0.0216736	0.872307	0.000214956	-0.0720937	0.823806
P53779	blue	0.59715	0.0403523	0.421329	0.172543	-0.884517	0.000132853	0.9431	4.26756e-06	0.243283	0.446096	0.525266	0.0794832	-0.623195	0.0303935	0.865233	0.000277999	0.148257	0.645633
P45983	blue	0.59715	0.0403523	0.421329	0.172543	-0.884517	0.000132853	0.9431	4.26756e-06	0.243283	0.446096	0.525266	0.0794832	-0.623195	0.0303935	0.865233	0.000277999	0.148257	0.645633
Q9H9B4	blue	0.596294	0.0407146	0.405798	0.190592	-0.881063	0.000153018	0.932326	9.97114e-06	0.230681	0.470706	0.578053	0.0489912	-0.626779	0.0291772	0.85782	0.000358635	0.0865032	0.789231
Q9Y6X4	blue	0.595919	0.0408739	0.40888	0.186922	-0.868384	0.000248354	0.932259	1.00193e-05	0.263486	0.407972	0.650653	0.0219515	-0.591593	0.0427446	0.833614	0.000754109	-0.0282691	0.930506
O75061	blue	0.595766	0.0409391	0.400682	0.196783	-0.889865	0.000105788	0.952394	1.77739e-06	0.266258	0.402873	0.617497	0.0324018	-0.644052	0.0238019	0.880323	0.000157634	0.0419478	0.897011
Q9UBV2	blue	0.595738	0.0409509	0.376169	0.228144	-0.871482	0.000221671	0.937242	6.89653e-06	0.289631	0.361176	0.792041	0.00213486	-0.612734	0.034152	0.818721	0.00112734	-0.212035	0.508237
P19021	blue	0.595068	0.0412371	0.378692	0.224787	-0.88923	0.000108755	0.95316	1.64114e-06	0.290279	0.360052	0.745104	0.00542098	-0.643009	0.0241044	0.855936	0.00038177	-0.132787	0.680782
Q6P1M0	blue	0.595043	0.0412477	0.391227	0.208546	-0.869669	0.000236995	0.947174	2.96397e-06	0.297823	0.347123	0.729501	0.00708868	-0.612685	0.0341706	0.847336	0.000502469	-0.122271	0.705016
P04179	blue	0.594609	0.0414341	0.421393	0.172471	-0.85163	0.00043899	0.900497	6.48664e-05	0.207197	0.518183	0.570605	0.0526886	-0.554948	0.061089	0.763843	0.00383009	0.0555503	0.863855
Q8IV38	blue	0.593443	0.0419371	0.410721	0.184749	-0.875328	0.000191715	0.945654	3.40677e-06	0.271212	0.393839	0.595491	0.0410562	-0.623195	0.0303934	0.8658	0.000272468	0.048152	0.881867
Q9ULL5	blue	0.593303	0.0419981	0.387364	0.213472	-0.822214	0.00102925	0.890603	0.000102425	0.241613	0.449322	0.871188	0.000224096	-0.514998	0.0866384	0.73858	0.00607759	-0.345923	0.270716
P12109	blue	0.592186	0.0424844	0.459534	0.132849	-0.759878	0.00413249	0.852182	0.000431296	0.170447	0.59637	0.646219	0.0231824	-0.401125	0.196242	0.682935	0.0143749	-0.116825	0.717669
P43034	blue	0.592146	0.042502	0.394462	0.204474	-0.89141	9.88385e-05	0.954181	1.47244e-06	0.27874	0.380312	0.625192	0.0297112	-0.651625	0.0216881	0.876636	0.000182279	0.0411784	0.898891
Q5JSL3	blue	0.59163	0.0427284	0.395184	0.203573	-0.885707	0.000126406	0.944853	3.66047e-06	0.263508	0.407932	0.609328	0.0354448	-0.644838	0.0235757	0.877394	0.000176983	0.040803	0.899809
P23470	blue	0.591488	0.0427909	0.412538	0.182622	-0.883981	0.000135839	0.939897	5.58125e-06	0.245177	0.442452	0.528176	0.077531	-0.633338	0.0270425	0.865349	0.000276857	0.1575	0.62494
Q5TH69	blue	0.591277	0.0428834	0.389091	0.211262	-0.872804	0.000210983	0.941737	4.79252e-06	0.287995	0.364017	0.699688	0.0113094	-0.617432	0.0324251	0.846187	0.000520611	-0.0589368	0.85563
Q8N122	blue	0.590603	0.0431811	0.393815	0.205285	-0.795267	0.00198588	0.848511	0.000484424	0.210337	0.511718	0.860523	0.000327376	-0.447648	0.14449	0.650099	0.0221026	-0.395756	0.20286
Q13617	blue	0.590507	0.0432237	0.476915	0.116953	-0.811068	0.00136737	0.890232	0.000104104	0.17638	0.583447	0.4144	0.180457	-0.495697	0.101244	0.797373	0.00189301	0.254724	0.4243
Q96JX3	blue	0.590221	0.0433505	0.443618	0.148581	-0.853824	0.000409054	0.898323	7.19974e-05	0.17206	0.592846	0.387131	0.213771	-0.571565	0.0522014	0.825668	0.00093885	0.286043	0.367422
P50148	blue	0.58934	0.0437424	0.402998	0.193965	-0.873594	0.000204796	0.919201	2.36527e-05	0.218135	0.495815	0.53665	0.0720335	-0.623287	0.0303619	0.835442	0.000715905	0.119947	0.710407
O75110	blue	0.588102	0.0442978	0.376065	0.228283	-0.891128	0.000100082	0.954615	1.40492e-06	0.294132	0.353418	0.694985	0.0121154	-0.661207	0.0192139	0.876629	0.00018233	-0.052985	0.870094
Q9Y4I1	blue	0.587829	0.0444209	0.375414	0.229155	-0.890753	0.00010175	0.95358	1.56984e-06	0.291989	0.357101	0.692175	0.012617	-0.662539	0.0188872	0.876126	0.000185911	-0.0494766	0.878638
P13591	blue	0.587785	0.044441	0.371561	0.234354	-0.881122	0.000152656	0.931519	1.05651e-05	0.260053	0.414332	0.694064	0.0122783	-0.645241	0.0234606	0.841605	0.000598027	-0.0688181	0.831708
O95671	blue	0.587415	0.0446082	0.386965	0.213985	-0.888521	0.000112141	0.953897	1.51783e-06	0.289351	0.361661	0.637477	0.0257549	-0.657142	0.0202369	0.884511	0.000132882	0.0190839	0.953059
O00487	blue	0.587356	0.0446351	0.387602	0.213166	-0.868756	0.000245022	0.936407	7.35712e-06	0.301254	0.341326	0.669327	0.0172844	-0.621152	0.0311029	0.84606	0.000522642	-0.0490455	0.879688
Q9BWM7	blue	0.587189	0.0447106	0.388072	0.212565	-0.88858	0.000111857	0.952689	1.72393e-06	0.284728	0.369727	0.629516	0.0282723	-0.657691	0.0200964	0.886527	0.000122111	0.0370538	0.90898
P05091	blue	0.587058	0.0447698	0.378438	0.225123	-0.890358	0.000103532	0.949673	2.3359e-06	0.28147	0.375467	0.659554	0.0196252	-0.663112	0.0187477	0.878797	0.0001675	-0.0082028	0.979815
P06753	blue	0.586436	0.0450529	0.369884	0.236638	-0.882517	0.000144259	0.952216	1.81027e-06	0.310164	0.326517	0.739153	0.00601768	-0.653495	0.0211881	0.870286	0.000231693	-0.120714	0.708627
O43396	blue	0.585445	0.0455066	0.506521	0.0928652	-0.696437	0.0118623	0.776049	0.00300363	0.121956	0.705747	0.482867	0.111812	-0.263567	0.407822	0.584256	0.0460549	0.0244921	0.939775
Q08257	blue	0.585023	0.0457008	0.494908	0.101874	-0.769884	0.00340201	0.829365	0.000849014	0.120013	0.710255	0.258819	0.41663	-0.423486	0.170124	0.731654	0.00683829	0.367253	0.240249
P83111	blue	0.584857	0.045777	0.3628	0.246433	-0.873649	0.000204372	0.944627	3.73437e-06	0.311173	0.324863	0.792725	0.00210257	-0.639515	0.0251376	0.851548	0.000440132	-0.199211	0.534785
O75334	blue	0.58465	0.0458728	0.367205	0.240315	-0.873072	0.000208874	0.943002	4.30385e-06	0.308457	0.329326	0.746336	0.00530328	-0.641323	0.0245989	0.865195	0.000278367	-0.135579	0.674393
P40967	blue	0.58396	0.0461923	0.39219	0.207329	-0.858868	0.000346253	0.937499	6.7593e-06	0.275832	0.385509	0.698011	0.0115921	-0.611143	0.0347517	0.857939	0.000357215	-0.0836729	0.795996
O14548	blue	0.583833	0.0462511	0.385718	0.215593	-0.875153	0.000193006	0.897473	7.49457e-05	0.189518	0.555234	0.533808	0.0738469	-0.626798	0.0291706	0.812853	0.00130819	0.113002	0.72659
Q9NQE9	blue	0.583524	0.046395	0.366441	0.24137	-0.881397	0.000150969	0.949547	2.36497e-06	0.308371	0.329469	0.750439	0.00492509	-0.65237	0.0214878	0.865678	0.000273651	-0.118476	0.713826
Q9NW81	blue	0.583254	0.0465204	0.359047	0.251719	-0.825625	0.000939937	0.843563	0.000563933	0.211314	0.509713	0.708534	0.0099018	-0.542222	0.0685687	0.708446	0.00991511	-0.235158	0.461893
Q15276	blue	0.583233	0.0465303	0.392568	0.206853	-0.881615	0.000149645	0.949524	2.37026e-06	0.281185	0.375972	0.604013	0.0375309	-0.650667	0.0219476	0.885448	0.000127787	0.0643655	0.842472
Q13237	blue	0.583105	0.0465903	0.374266	0.230696	-0.878281	0.000170936	0.950291	2.19842e-06	0.3018	0.340408	0.717547	0.00860634	-0.648442	0.0225592	0.867497	0.000256431	-0.0789391	0.807341
Q9NZJ7	blue	0.582854	0.0467074	0.372151	0.233553	-0.885729	0.000126289	0.949442	2.38928e-06	0.292937	0.355469	0.69687	0.0117874	-0.659519	0.0196341	0.878134	0.000171929	-0.0497845	0.877887
P15882	blue	0.582331	0.0469525	0.446645	0.145501	-0.797514	0.00188691	0.891203	9.97521e-05	0.233735	0.464684	0.559865	0.0583573	-0.491025	0.105011	0.793093	0.00208537	0.0516952	0.873233
A6ZKI3	blue	0.581726	0.0472372	0.376963	0.227084	-0.888094	0.000114223	0.949605	2.35145e-06	0.291618	0.35774	0.642133	0.0243605	-0.666764	0.0178773	0.883897	0.00013631	0.0247129	0.939233
Q8WXE9	blue	0.581352	0.0474138	0.382129	0.22026	-0.868783	0.000244779	0.949273	2.42878e-06	0.313208	0.321539	0.677361	0.0155191	-0.639595	0.0251137	0.884272	0.000134208	-0.024463	0.939846
P61619	blue	0.580576	0.0477818	0.374152	0.23085	-0.734392	0.00652943	0.777024	0.00294399	0.172452	0.591991	0.884062	0.00013538	-0.382895	0.219259	0.564906	0.0556458	-0.495819	0.101147
Q96DZ1	blue	0.58028	0.0479225	0.361201	0.248678	-0.880373	0.000157322	0.945642	3.4104e-06	0.311761	0.3239	0.741777	0.00574879	-0.654914	0.0208142	0.863995	0.000290375	-0.121157	0.7076
Q9BWD3	blue	0.579619	0.0482382	0.374338	0.2306	-0.887125	0.000119051	0.94865	2.57875e-06	0.293958	0.353716	0.641638	0.024506	-0.668928	0.0173758	0.884732	0.000131668	0.0252863	0.937825
P07686	blue	0.579339	0.0483719	0.385048	0.21646	-0.812849	0.00130832	0.883384	0.000139221	0.244164	0.444399	0.780956	0.00271275	-0.518375	0.0842393	0.736052	0.0063475	-0.298951	0.345211
Q99536	blue	0.578933	0.0485671	0.383994	0.217828	-0.881461	0.00015058	0.945228	3.53983e-06	0.278221	0.381238	0.599326	0.0394417	-0.660353	0.0194257	0.885469	0.000127676	0.067515	0.834856
Q9Y2W6	blue	0.578893	0.0485861	0.359448	0.25115	-0.86657	0.0002651	0.939111	5.94792e-06	0.313148	0.321636	0.789408	0.00226267	-0.634037	0.0268218	0.848807	0.000479967	-0.198102	0.537109
Q9NR28	blue	0.57853	0.0487612	0.351693	0.262265	-0.87791	0.000173447	0.939445	5.78989e-06	0.311797	0.323842	0.770135	0.00338503	-0.656799	0.0203249	0.860525	0.000327345	-0.155157	0.630161
P09110	blue	0.578202	0.0489196	0.470945	0.122264	-0.785448	0.00246578	0.831245	0.000805947	0.115704	0.720281	0.26223	0.410292	-0.463696	0.128922	0.741865	0.00573996	0.370472	0.235835
Q9Y5P6	blue	0.57804	0.0489978	0.430022	0.162927	-0.84057	0.000616691	0.892388	9.46309e-05	0.213156	0.505943	0.390155	0.209906	-0.574033	0.0509636	0.816097	0.00120565	0.274702	0.387539
Q96G97	blue	0.577851	0.0490894	0.361454	0.248322	-0.884521	0.00013283	0.948315	2.66258e-06	0.304054	0.336634	0.715136	0.00893959	-0.667487	0.0177085	0.871205	0.000223958	-0.079668	0.805592
Q13423	blue	0.577652	0.0491856	0.383071	0.219029	-0.871806	0.000219013	0.938015	6.49055e-06	0.277229	0.383008	0.608482	0.035771	-0.650101	0.0221022	0.883685	0.000137507	0.058587	0.856479
Q9UKE5	blue	0.577576	0.0492224	0.36219	0.247288	-0.882012	0.000147253	0.94903	2.48643e-06	0.30922	0.32807	0.721317	0.00810373	-0.665125	0.0182643	0.876491	0.000183309	-0.0894951	0.782093
Q9NYU1	blue	0.577332	0.0493413	0.426409	0.166882	-0.843708	0.000561459	0.873031	0.000209194	0.148718	0.644594	0.358144	0.253001	-0.571924	0.0520197	0.78381	0.00255379	0.312989	0.321896
O00562	blue	0.576715	0.0496419	0.365958	0.242038	-0.880514	0.000156431	0.949366	2.40679e-06	0.306409	0.332715	0.714013	0.00909819	-0.659159	0.0197244	0.874067	0.000201162	-0.0772124	0.811488
Q7L0J3	blue	0.576687	0.0496553	0.386108	0.21509	-0.877368	0.000177161	0.940237	5.42838e-06	0.274279	0.388299	0.58227	0.0469811	-0.654677	0.0208763	0.885334	0.000128398	0.0829395	0.797752
Q8WW59	blue	0.576126	0.0499298	0.383577	0.218369	-0.865863	0.000271861	0.936438	7.33953e-06	0.306232	0.333009	0.628453	0.0286212	-0.63273	0.0272356	0.861394	0.000317761	0.0199021	0.951048
P35626	blue	0.575895	0.0500432	0.399948	0.197682	-0.853841	0.000408831	0.925271	1.61744e-05	0.284337	0.370413	0.533963	0.0737472	-0.618526	0.0320322	0.875937	0.000187274	0.154419	0.631811
Q10567	blue	0.575877	0.0500522	0.350632	0.263807	-0.865304	0.000277304	0.918196	2.51173e-05	0.288699	0.362792	0.74964	0.00499712	-0.634272	0.0267479	0.811571	0.0013505	-0.164621	0.609165
P34059	blue	0.575717	0.0501308	0.375383	0.229196	-0.861388	0.000317825	0.938995	6.00333e-06	0.311852	0.323752	0.709266	0.00979145	-0.626423	0.0292963	0.866191	0.00026871	-0.0771716	0.811585
Q9BX40	blue	0.575654	0.0501617	0.367388	0.240062	-0.873187	0.000207966	0.946012	3.29803e-06	0.312346	0.322945	0.724205	0.00773393	-0.647668	0.0227749	0.868978	0.000243052	-0.0975675	0.762914
O15344	blue	0.574137	0.0509117	0.361161	0.248734	-0.879113	0.000165419	0.944081	3.91865e-06	0.302714	0.338874	0.69798	0.0115973	-0.665154	0.0182574	0.868189	0.000250108	-0.0561852	0.862312
P0CG08	blue	0.573904	0.0510277	0.356865	0.254821	-0.847295	0.000503109	0.914912	3.04073e-05	0.294866	0.352161	0.839082	0.00064432	-0.594592	0.0414413	0.801475	0.00172165	-0.285333	0.368665
O94819	blue	0.573213	0.0513721	0.409894	0.185723	-0.860666	0.000325779	0.927108	1.43266e-05	0.254361	0.424984	0.478387	0.115667	-0.624247	0.0300326	0.874023	0.000201497	0.215639	0.500881
Q02246	blue	0.573023	0.0514672	0.385056	0.216449	-0.87046	0.000230208	0.925591	1.58394e-05	0.255828	0.422226	0.540772	0.0694592	-0.648714	0.0224838	0.860964	0.000322473	0.128101	0.691548
Q16352	blue	0.572981	0.0514883	0.341393	0.277459	-0.867404	0.000257298	0.926625	1.4795e-05	0.299094	0.344969	0.804288	0.00161124	-0.648167	0.0226357	0.841948	0.000591937	-0.217841	0.496412
O43676	blue	0.572682	0.0516382	0.39474	0.204127	-0.866553	0.000265263	0.912601	3.46295e-05	0.23907	0.454253	0.459995	0.13241	-0.639103	0.0252615	0.861393	0.000317775	0.228707	0.474617
O00422	blue	0.572518	0.0517208	0.441258	0.151011	-0.648095	0.0226557	0.665808	0.0181023	0.0382397	0.906078	0.685755	0.0138205	-0.177224	0.581619	0.387451	0.213361	-0.397235	0.201023
P19086	blue	0.5724	0.0517801	0.377408	0.226491	-0.878345	0.00017051	0.935443	7.91894e-06	0.272239	0.391979	0.565429	0.0553697	-0.665364	0.0182074	0.877268	0.00017786	0.10105	0.754677
O00584	blue	0.572161	0.0519006	0.411813	0.183469	-0.82877	0.000862997	0.904846	5.22691e-05	0.248993	0.435152	0.530293	0.0761321	-0.571036	0.052469	0.840638	0.000615464	0.0983466	0.761069
Q05086	blue	0.572097	0.0519326	0.391819	0.207797	-0.858689	0.000348338	0.93132	1.0716e-05	0.285568	0.368254	0.605955	0.0367585	-0.618641	0.0319911	0.85203	0.0004334	0.0358398	0.911951
Q99426	blue	0.571989	0.0519869	0.368986	0.237867	-0.858286	0.000353091	0.94303	4.29349e-06	0.32813	0.297748	0.747456	0.00519792	-0.630258	0.0280303	0.862031	0.00031088	-0.121212	0.707471
P11137	blue	0.571824	0.0520701	0.351517	0.26252	-0.880221	0.000158277	0.945469	3.46401e-06	0.312962	0.321941	0.727156	0.00736922	-0.674139	0.0162103	0.880092	0.000159097	-0.0954452	0.767945
P22695	blue	0.57182	0.0520726	0.507197	0.0923574	-0.688401	0.0133146	0.660301	0.0194385	-0.133216	0.679798	0.0488421	0.880184	-0.267197	0.401153	0.494841	0.101927	0.508042	0.0917261
O75037	blue	0.571381	0.0522945	0.377491	0.22638	-0.868614	0.00024629	0.932017	1.01952e-05	0.267392	0.400794	0.627512	0.0289326	-0.645524	0.0233799	0.872934	0.000209958	0.025788	0.936593
Q7L5N1	blue	0.571211	0.0523803	0.458327	0.134003	-0.800246	0.00177168	0.859408	0.000340001	0.178869	0.578059	0.394618	0.204279	-0.484983	0.110021	0.748834	0.00507051	0.272308	0.391855
O75369	blue	0.570603	0.0526893	0.364505	0.244055	-0.881183	0.000152277	0.947515	2.87102e-06	0.305634	0.334002	0.65125	0.0217895	-0.675819	0.0158472	0.889298	0.000108432	0.00908367	0.977648
P0CG39	blue	0.570428	0.0527787	0.437454	0.154981	-0.816678	0.00118797	0.891594	9.8036e-05	0.222851	0.486307	0.451642	0.140508	-0.535591	0.0727059	0.808884	0.00144262	0.19199	0.549988
Q92558	blue	0.570093	0.0529493	0.353308	0.259926	-0.871127	0.000224604	0.94382	4.00914e-06	0.3173	0.314915	0.734073	0.00656492	-0.665109	0.0182681	0.876793	0.000181177	-0.113583	0.725232
O76075	blue	0.569499	0.0532535	0.405878	0.190496	-0.728983	0.00714997	0.763645	0.00384482	0.0510118	0.874898	0.673618	0.0163241	-0.371906	0.233885	0.568957	0.0535319	-0.255265	0.423283
Q658Y4	blue	0.568669	0.0536804	0.371046	0.235053	-0.790962	0.00218653	0.878533	0.000169252	0.28989	0.360727	0.871016	0.00022553	-0.506718	0.0927168	0.7367	0.00627741	-0.371446	0.23451
P20339	blue	0.568591	0.0537208	0.405772	0.190623	-0.811086	0.00136677	0.864996	0.000280335	0.1691	0.599318	0.521066	0.0823597	-0.54418	0.0673786	0.773953	0.00313486	0.0943982	0.77043
Q9H819	blue	0.568447	0.0537952	0.528301	0.0774481	-0.595356	0.0411139	0.597729	0.0401084	-0.13681	0.671581	0.101138	0.75447	-0.124666	0.699473	0.403779	0.19302	0.275703	0.38574
Q9C0H9	blue	0.568339	0.0538509	0.352544	0.261032	-0.875275	0.000192103	0.946469	3.16321e-06	0.323566	0.304918	0.709363	0.00977698	-0.674104	0.016218	0.886488	0.000122312	-0.0813833	0.801479
Q16537	blue	0.568268	0.0538875	0.364776	0.243678	-0.875288	0.000192006	0.947463	2.88522e-06	0.312986	0.321901	0.66765	0.0176708	-0.667114	0.0177954	0.884686	0.000131923	-0.012833	0.968426
P0C7P4	blue	0.567944	0.0540551	0.384528	0.217133	-0.817722	0.00115668	0.905421	5.07572e-05	0.294524	0.352746	0.654839	0.0208339	-0.581405	0.0473889	0.842393	0.000584112	-0.0386612	0.905047
P63151	blue	0.567723	0.0541698	0.372118	0.233598	-0.811631	0.00134849	0.890448	0.000103126	0.302416	0.339374	0.73641	0.00630868	-0.553237	0.0620599	0.778754	0.00284047	-0.189256	0.55579
P17661	blue	0.567417	0.0543289	0.413962	0.180964	-0.837893	0.000667059	0.894373	8.65163e-05	0.2139	0.504423	0.455055	0.137161	-0.581745	0.0472283	0.83367	0.00075293	0.191858	0.550268
Q9UI09	blue	0.566858	0.05462	0.373537	0.231679	-0.796637	0.00192508	0.86928	0.00024039	0.249327	0.434517	0.73106	0.00690672	-0.537673	0.0713885	0.781376	0.00268891	-0.205688	0.521303
Q01538	blue	0.566831	0.0546343	0.350576	0.263889	-0.871117	0.000224693	0.941175	5.02343e-06	0.321162	0.308731	0.738854	0.00604888	-0.661155	0.0192268	0.867876	0.000252952	-0.120366	0.709436
P48506	blue	0.566319	0.0549019	0.544158	0.0673923	-0.648237	0.022616	0.695182	0.0120809	-0.0519612	0.872586	0.173633	0.589416	-0.205135	0.522448	0.536482	0.0721401	0.35523	0.257161
Q9UBS4	blue	0.565881	0.055132	0.341114	0.277877	-0.86073	0.00032507	0.932738	9.67801e-06	0.327839	0.298203	0.797647	0.00188113	-0.650301	0.0220475	0.847989	0.00049238	-0.200315	0.532476
Q16181	blue	0.565423	0.0553733	0.329583	0.295486	-0.812251	0.00132793	0.855366	0.000388991	0.237436	0.457437	0.891605	9.79894e-05	-0.553751	0.0617668	0.719952	0.00828307	-0.401997	0.19518
P40425	blue	0.565216	0.0554824	0.404731	0.191874	-0.709394	0.00977237	0.713285	0.009202	0.0137931	0.966065	0.619136	0.0318145	-0.339138	0.280851	0.493938	0.102651	-0.213575	0.505087
P57105	blue	0.565167	0.0555079	0.500258	0.0976541	-0.628728	0.0285307	0.6324	0.0273407	-0.0965244	0.765386	0.183574	0.56793	-0.198408	0.536467	0.433727	0.158935	0.173636	0.58941
P17152	blue	0.564996	0.0555981	0.347513	0.268371	-0.842127	0.000588783	0.913625	3.27048e-05	0.32185	0.307637	0.82378	0.000987463	-0.609106	0.0355303	0.81881	0.00112476	-0.226025	0.479955
O43301	blue	0.564775	0.0557154	0.371365	0.23462	-0.861188	0.000320012	0.939287	5.86396e-06	0.312569	0.322581	0.616057	0.032924	-0.654704	0.0208692	0.891544	9.82543e-05	0.0352506	0.913394
P55327	blue	0.564454	0.0558856	0.352507	0.261084	-0.867674	0.000254802	0.945321	3.5105e-06	0.331902	0.291895	0.720585	0.00819957	-0.667372	0.0177354	0.883473	0.000138711	-0.0812365	0.801831
Q9Y376	blue	0.56443	0.0558982	0.362244	0.247213	-0.870984	0.000225796	0.941511	4.88436e-06	0.315711	0.317478	0.668177	0.0175486	-0.66191	0.0190409	0.877717	0.000174766	-0.022316	0.945118
Q96ES7	blue	0.563085	0.0566149	0.340778	0.278382	-0.810504	0.00138652	0.884727	0.000131696	0.293474	0.354547	0.866831	0.000262634	-0.568366	0.053837	0.766743	0.00361978	-0.383318	0.218707
Q9P0J0	blue	0.562505	0.0569261	0.363523	0.245423	-0.861386	0.00031785	0.923013	1.86971e-05	0.276369	0.384546	0.616281	0.0328424	-0.655222	0.0207335	0.877595	0.000175603	0.048368	0.88134
Q8TB37	blue	0.560249	0.0581473	0.346045	0.270535	-0.861375	0.000317973	0.937421	6.80044e-06	0.318565	0.312882	0.737156	0.0062285	-0.663545	0.0186429	0.873152	0.000208245	-0.120294	0.709601
Q15836	blue	0.559737	0.0584269	0.326035	0.301027	-0.853052	0.000419399	0.919187	2.36729e-05	0.320371	0.309993	0.844069	0.000555362	-0.6441	0.023788	0.829261	0.000851436	-0.270967	0.394283
P22694	blue	0.559129	0.0587605	0.350322	0.264259	-0.869571	0.000237848	0.93676	7.15953e-06	0.326922	0.299637	0.676334	0.0157371	-0.670832	0.0169431	0.88086	0.000154274	-0.0268622	0.933957
O00330	blue	0.558517	0.0590976	0.346906	0.269266	-0.857896	0.000357725	0.925271	1.61745e-05	0.302726	0.338854	0.698515	0.0115066	-0.660827	0.0193078	0.875425	0.000190999	-0.0692125	0.830756
Q96GX2	blue	0.558429	0.0591459	0.352244	0.261466	-0.804587	0.00159982	0.87141	0.000222263	0.288197	0.363665	0.792637	0.00210672	-0.545316	0.0666947	0.74403	0.00552525	-0.305213	0.334702
P24821	blue	0.55823	0.0592556	0.381221	0.22145	-0.862493	0.000305955	0.923501	1.8127e-05	0.274135	0.388558	0.496665	0.100475	-0.6547	0.0208702	0.877865	0.000173753	0.185331	0.564164
Q9P086	blue	0.557838	0.0594729	0.319913	0.310724	-0.823402	0.000997418	0.876718	0.000181702	0.266159	0.403053	0.879595	0.000162283	-0.592418	0.042383	0.761664	0.00399417	-0.384738	0.216862
Q9H936	blue	0.557643	0.0595808	0.341326	0.277559	-0.870695	0.000228222	0.931142	1.08522e-05	0.310596	0.325807	0.662215	0.0189663	-0.686606	0.0136562	0.889367	0.000108108	-0.0155614	0.961717
P28331	blue	0.557205	0.0598242	0.360197	0.250092	-0.862933	0.000301322	0.937154	6.94387e-06	0.313634	0.320847	0.608381	0.0358101	-0.673671	0.0163127	0.902491	5.88249e-05	0.0613838	0.849695
P07196	blue	0.557162	0.0598478	0.331184	0.293005	-0.868477	0.000247513	0.934103	8.75543e-06	0.324485	0.303466	0.745977	0.00533739	-0.682087	0.0145449	0.878547	0.000169159	-0.123296	0.702643
Q9UII2	blue	0.556804	0.0600472	0.321653	0.307951	-0.859535	0.000338542	0.923523	1.81026e-05	0.323915	0.304365	0.81062	0.00138257	-0.665256	0.018233	0.849477	0.000469981	-0.229793	0.472464
Q07889	blue	0.556588	0.0601677	0.349215	0.265875	-0.870203	0.000232397	0.943492	4.12523e-06	0.328437	0.29727	0.687048	0.0135714	-0.678333	0.0153149	0.889826	0.000105968	-0.0352442	0.91341
O00483	blue	0.556102	0.0604402	0.330904	0.293438	-0.850347	0.000457253	0.915815	2.88729e-05	0.331621	0.29233	0.764997	0.00374536	-0.649228	0.0223418	0.852119	0.000432175	-0.180147	0.575302
Q13613	blue	0.555933	0.0605346	0.359719	0.250768	-0.86603	0.000270255	0.935468	7.90363e-06	0.308042	0.330011	0.600653	0.0388938	-0.67537	0.0159436	0.889935	0.000105465	0.0740125	0.819184
O43426	blue	0.554604	0.061283	0.325857	0.301306	-0.862791	0.000302808	0.934124	8.74194e-06	0.339504	0.280299	0.779891	0.00277398	-0.677212	0.0155506	0.875079	0.000193548	-0.169485	0.598476
P07197	blue	0.554593	0.0612896	0.317227	0.315031	-0.850312	0.000457769	0.910799	3.82306e-05	0.313594	0.32091	0.83321	0.000762777	-0.651283	0.0217807	0.831526	0.000799651	-0.264268	0.40653
P53701	blue	0.554398	0.0614	0.323027	0.30577	-0.869207	0.000241035	0.928845	1.27366e-05	0.327909	0.298093	0.742915	0.00563501	-0.688412	0.0133126	0.86895	0.000243298	-0.127977	0.691833
P08138	blue	0.553884	0.0616915	0.327965	0.298006	-0.820206	0.00108479	0.891533	9.83012e-05	0.305125	0.334848	0.88223	0.000145952	-0.590069	0.0434177	0.789566	0.00225481	-0.360642	0.249464
Q8NCN5	blue	0.553553	0.0618796	0.364669	0.243827	-0.864073	0.000289583	0.932643	9.74506e-06	0.30192	0.340206	0.581187	0.0474918	-0.667082	0.017803	0.889608	0.000106982	0.10961	0.734532
Q99719	blue	0.553401	0.0619665	0.328323	0.297446	-0.866291	0.00026775	0.936334	7.39816e-06	0.334915	0.287267	0.752497	0.00474325	-0.682849	0.0143922	0.876257	0.000184976	-0.137234	0.670613
Q8WXD2	blue	0.553057	0.0621626	0.328419	0.297297	-0.870483	0.000230015	0.936589	7.25465e-06	0.331392	0.292683	0.731831	0.00681798	-0.691035	0.0128249	0.88502	0.000130098	-0.101172	0.754389
Q9UH99	blue	0.552233	0.0626347	0.380942	0.221817	-0.853149	0.00041809	0.918402	2.48108e-05	0.275445	0.386203	0.473675	0.119816	-0.651756	0.0216529	0.884438	0.000133286	0.218142	0.495802
Q8TC26	blue	0.551892	0.0628306	0.340965	0.2781	-0.863535	0.000295073	0.937036	7.00772e-06	0.328719	0.29683	0.68906	0.0131908	-0.681868	0.014589	0.897329	7.54535e-05	-0.0463837	0.88618
Q04917	blue	0.551594	0.0630026	0.37267	0.232849	-0.853476	0.000413691	0.916733	2.73754e-05	0.270811	0.394566	0.508442	0.0914283	-0.657066	0.0202565	0.878203	0.000171466	0.168388	0.600879
Q9UHQ9	blue	0.551472	0.0630727	0.318309	0.313293	-0.844255	0.00055223	0.910861	3.81033e-05	0.328103	0.29779	0.844867	0.000542058	-0.640225	0.0249252	0.819897	0.00109356	-0.283906	0.37117
P07711	blue	0.551328	0.0631558	0.334883	0.287316	-0.861292	0.000318874	0.936342	7.39405e-06	0.34795	0.267729	0.726332	0.00746965	-0.675583	0.0158978	0.881808	0.00014848	-0.0937848	0.771887
P30153	blue	0.551032	0.0633267	0.421878	0.171926	-0.81318	0.00129756	0.881635	0.000149524	0.218632	0.494808	0.353506	0.259642	-0.570933	0.0525217	0.832978	0.00076778	0.331828	0.292009
P06576	blue	0.550625	0.0635629	0.522144	0.0816144	-0.66413	0.018502	0.652408	0.0214776	-0.128697	0.690176	0.0189869	0.953297	-0.224762	0.482478	0.464012	0.128627	0.588165	0.0442694
P35612	blue	0.549478	0.0642306	0.345597	0.271198	-0.86857	0.000246685	0.937089	6.97917e-06	0.320987	0.309011	0.619053	0.031844	-0.692208	0.012611	0.89958	6.78032e-05	0.0499627	0.877453
Q99942	blue	0.549326	0.0643193	0.33809	0.282436	-0.79125	0.00217265	0.842531	0.000581705	0.274452	0.387987	0.806483	0.00152893	-0.525877	0.0790704	0.704009	0.0106044	-0.322437	0.306706
Q9P2R7	blue	0.548859	0.0645933	0.355237	0.25715	-0.839568	0.000635192	0.925129	1.63243e-05	0.328133	0.297744	0.627231	0.0290261	-0.654526	0.0209159	0.896791	7.73813e-05	0.0300672	0.926096
O75781	blue	0.548574	0.0647608	0.321799	0.307719	-0.864736	0.000282913	0.933753	8.98529e-06	0.339243	0.280693	0.750234	0.00494353	-0.690087	0.0129995	0.878921	0.000166676	-0.129098	0.689252
P05026	blue	0.547863	0.0651796	0.353208	0.260071	-0.860156	0.000331488	0.921746	2.02428e-05	0.294582	0.352647	0.559228	0.0587063	-0.67816	0.0153511	0.880518	0.00015641	0.114634	0.722778
Q53H12	blue	0.547667	0.065295	0.312958	0.321947	-0.844776	0.000543559	0.91658	2.76217e-05	0.35063	0.26381	0.830223	0.000829143	-0.656881	0.020304	0.844733	0.000544278	-0.253353	0.426885
Q02218	blue	0.547637	0.0653128	0.483584	0.111203	-0.70543	0.0103799	0.754858	0.00454098	0.0423555	0.896015	0.137599	0.669781	-0.37069	0.235538	0.661477	0.0191474	0.462333	0.1302
P61026	blue	0.547101	0.0656305	0.330584	0.293933	-0.864659	0.00028368	0.926288	1.51297e-05	0.316471	0.31625	0.663877	0.0185629	-0.692924	0.0124818	0.886656	0.000121448	-0.0152539	0.962473
Q15771	blue	0.54698	0.0657019	0.315249	0.318226	-0.823929	0.00098357	0.874385	0.000198744	0.285346	0.368642	0.837817	0.000668539	-0.606224	0.0366528	0.759533	0.00415968	-0.319705	0.311056
P27361	blue	0.546514	0.0659793	0.366974	0.240634	-0.826995	0.000905791	0.917247	2.65656e-05	0.296815	0.348836	0.665031	0.0182867	-0.617889	0.0322605	0.862419	0.000306743	-0.0423986	0.895909
P61019	blue	0.546343	0.0660808	0.367386	0.240066	-0.853117	0.000418523	0.918573	2.45604e-05	0.290882	0.35901	0.508541	0.0913549	-0.661225	0.0192094	0.881793	0.000148566	0.191778	0.550437
Q5VYS8	blue	0.545875	0.06636	0.317066	0.315291	-0.81327	0.00129464	0.882072	0.000146893	0.304939	0.335157	0.880539	0.000156275	-0.59509	0.0412276	0.781151	0.00270166	-0.378856	0.224569
Q8WXA9	blue	0.545534	0.0665644	0.371474	0.234472	-0.833645	0.000753449	0.907009	4.67668e-05	0.307703	0.330572	0.559551	0.058529	-0.62318	0.0303986	0.862063	0.000310536	0.0878405	0.786039
P00387	blue	0.545516	0.0665749	0.34803	0.267612	-0.864154	0.00028876	0.925218	1.62305e-05	0.304418	0.336026	0.556079	0.0604525	-0.690492	0.0129247	0.896595	7.80917e-05	0.124134	0.700705
Q5VIR6	blue	0.544976	0.0668994	0.482514	0.112112	-0.726353	0.00746718	0.730969	0.00691726	-0.0200294	0.950735	0.0785034	0.808387	-0.363297	0.245739	0.594317	0.0415596	0.496031	0.100978
Q96TC7	blue	0.544798	0.0670062	0.355186	0.257224	-0.827008	0.000905482	0.916511	2.77331e-05	0.346296	0.270166	0.631122	0.0277507	-0.633247	0.0270715	0.881927	0.000147765	0.00872386	0.978533
Q9Y4K4	blue	0.543896	0.0675504	0.352004	0.261814	-0.843017	0.000573288	0.923278	1.83858e-05	0.32774	0.298356	0.628234	0.0286935	-0.657182	0.0202268	0.89834	7.19385e-05	0.0479375	0.882389
P31323	blue	0.543257	0.067938	0.342378	0.275984	-0.864209	0.000288207	0.933347	9.25756e-06	0.323614	0.304842	0.600896	0.0387941	-0.694329	0.0122313	0.9038	5.5104e-05	0.066304	0.837783
Q12840	blue	0.543106	0.0680294	0.318744	0.312594	-0.853135	0.000418284	0.923505	1.81227e-05	0.33684	0.284332	0.784007	0.00254305	-0.66926	0.0172998	0.856582	0.000373705	-0.183314	0.568487
Q16512	blue	0.543099	0.0680339	0.398834	0.199049	-0.759579	0.00415607	0.852216	0.000430826	0.242285	0.448022	0.590986	0.0430117	-0.493707	0.102838	0.777092	0.00293989	-0.0186617	0.954096
O75947	blue	0.542734	0.0682562	0.436399	0.156094	-0.727197	0.00736426	0.741512	0.00577549	0.0318927	0.92162	0.200815	0.531433	-0.423445	0.17017	0.652771	0.0213806	0.357577	0.253806
O15084	blue	0.542283	0.0685316	0.483435	0.111329	-0.726662	0.00742938	0.753726	0.0046371	0.00725793	0.98214	0.0746963	0.817538	-0.392495	0.206944	0.653423	0.0212071	0.553172	0.0620971
P35611	blue	0.542022	0.0686907	0.333428	0.289546	-0.863858	0.000291768	0.936786	7.14477e-06	0.339748	0.279932	0.65233	0.0214987	-0.69788	0.0116144	0.901809	6.08392e-05	0.00933108	0.977039
O14787	blue	0.541696	0.0688906	0.433795	0.158862	-0.784291	0.00252769	0.843397	0.000566753	0.168588	0.60044	0.257547	0.419006	-0.525556	0.0792872	0.793479	0.00206743	0.403337	0.193555
Q9UGU0	blue	0.540967	0.0693388	0.363297	0.245739	-0.718213	0.00851592	0.787771	0.00234502	0.218814	0.494442	0.897915	7.34007e-05	-0.392597	0.206816	0.60459	0.0373002	-0.470396	0.12276
Q8TF05	blue	0.540414	0.0696798	0.353062	0.260282	-0.688256	0.013342	0.750417	0.00492703	0.196827	0.539785	0.899559	6.78708e-05	-0.365839	0.242203	0.55795	0.0594109	-0.535724	0.0726211
A8MWY0	blue	0.539951	0.069967	0.320783	0.309335	-0.863833	0.000292026	0.934877	8.26381e-06	0.344375	0.273009	0.70179	0.0109622	-0.70247	0.0108517	0.897885	7.35044e-05	-0.0580526	0.857776
Q9UNF0	blue	0.539946	0.0699699	0.340386	0.27897	-0.838667	0.000652182	0.929777	1.19437e-05	0.346056	0.270519	0.717338	0.00863478	-0.653918	0.0210761	0.878301	0.000170805	-0.0771129	0.811727
Q14847	blue	0.538491	0.070876	0.341341	0.277537	-0.858359	0.000352225	0.933124	9.40926e-06	0.332859	0.290421	0.603392	0.0377801	-0.692751	0.012513	0.908581	4.30603e-05	0.0683402	0.832862
Q5VT25	blue	0.538452	0.0709	0.371176	0.234877	-0.840274	0.000622121	0.908354	4.35818e-05	0.289294	0.36176	0.465634	0.127119	-0.649034	0.0223954	0.880237	0.000158176	0.237922	0.45649
P16591	blue	0.537397	0.0715626	0.31981	0.310887	-0.862942	0.000301234	0.931148	1.08474e-05	0.349272	0.265792	0.671534	0.0167855	-0.705343	0.0103936	0.898467	7.15044e-05	-0.0221458	0.945536
Q9H0W8	blue	0.537223	0.0716722	0.384499	0.217171	-0.619233	0.03178	0.657749	0.0200816	0.0604141	0.852046	0.868497	0.000247334	-0.204594	0.523571	0.42176	0.172058	-0.57022	0.0528845
Q9BPZ2	blue	0.536839	0.0719146	0.367897	0.239362	-0.837218	0.000680241	0.907401	4.58183e-05	0.297444	0.347766	0.459927	0.132475	-0.653623	0.0211542	0.884685	0.000131925	0.222198	0.487619
Q99865	blue	0.536839	0.0719146	0.367897	0.239362	-0.837218	0.000680241	0.907401	4.58183e-05	0.297444	0.347766	0.459927	0.132475	-0.653623	0.0211542	0.884685	0.000131925	0.222198	0.487619
O14657	blue	0.536436	0.0721693	0.335498	0.286376	-0.837006	0.000684429	0.891343	9.9136e-05	0.280113	0.377871	0.582395	0.0469227	-0.661525	0.0191355	0.863187	0.00029868	0.0589771	0.855532
Q09666	blue	0.535994	0.0724497	0.418886	0.175307	-0.723976	0.00776271	0.755632	0.00447609	0.0861981	0.789959	0.299793	0.343788	-0.434756	0.157836	0.638272	0.0255129	0.257869	0.418404
P23634	blue	0.535952	0.0724761	0.307812	0.330392	-0.850401	0.000456474	0.920877	2.13609e-05	0.343291	0.274622	0.763353	0.00386657	-0.68525	0.0139185	0.86283	0.000302404	-0.161448	0.616174
Q6BDS2	blue	0.535529	0.0727454	0.312322	0.322984	-0.786493	0.00241087	0.858247	0.000353544	0.288201	0.363658	0.902248	5.95343e-05	-0.55694	0.0599715	0.742944	0.00563211	-0.407982	0.187987
Q8NFP9	blue	0.535409	0.0728218	0.333963	0.288725	-0.840323	0.000621207	0.884304	0.000134032	0.287256	0.365305	0.591203	0.0429162	-0.647817	0.0227331	0.830788	0.000816247	0.0667136	0.836792
Q9Y4X4	blue	0.5351	0.0730185	0.315863	0.317232	-0.821955	0.0010363	0.893019	9.19893e-05	0.328286	0.297504	0.789867	0.00223996	-0.628417	0.028633	0.832995	0.000767401	-0.228889	0.474255
Q8WY54	blue	0.534786	0.0732192	0.324617	0.303257	-0.858822	0.000346788	0.934486	8.50932e-06	0.350895	0.263424	0.656232	0.0204712	-0.703779	0.0106411	0.907559	4.54412e-05	0.00153077	0.996233
P09497	blue	0.534162	0.0736192	0.330617	0.293882	-0.8568	0.000371023	0.930004	1.17559e-05	0.339127	0.280869	0.61594	0.0329667	-0.70091	0.0111066	0.912824	3.4203e-05	0.0497864	0.877883
Q14696	blue	0.534028	0.0737052	0.302225	0.339695	-0.840677	0.000614741	0.915904	2.87256e-05	0.359847	0.250586	0.818937	0.00112108	-0.670331	0.0170561	0.852577	0.00042587	-0.228997	0.474042
P29320	blue	0.533796	0.0738542	0.328977	0.296428	-0.853839	0.000408855	0.930154	1.16337e-05	0.342576	0.275689	0.626698	0.0292044	-0.699625	0.0113198	0.906704	4.75126e-05	0.0445843	0.890571
O43602	blue	0.533447	0.0740795	0.305758	0.333796	-0.854726	0.000397226	0.921352	2.07438e-05	0.342139	0.276342	0.727915	0.00727747	-0.702394	0.0108639	0.888986	0.000109911	-0.101736	0.753057
O14576	blue	0.533214	0.0742296	0.310063	0.326682	-0.841263	0.000604151	0.922246	1.96218e-05	0.359635	0.250886	0.78492	0.00249389	-0.673308	0.0163922	0.867186	0.000259317	-0.186866	0.560882
Q8WXA3	blue	0.533081	0.0743152	0.307539	0.330843	-0.836308	0.000698339	0.912942	3.39791e-05	0.363955	0.24482	0.78803	0.00233182	-0.663495	0.018655	0.852072	0.000432818	-0.20798	0.516567
P30622	blue	0.532965	0.0743902	0.316576	0.31608	-0.849806	0.000465138	0.932628	9.75519e-06	0.366604	0.241144	0.712103	0.00937255	-0.697117	0.0117449	0.904271	5.38139e-05	-0.0779445	0.809729
Q8IUH3	blue	0.531907	0.0750764	0.307923	0.330209	-0.805371	0.00157021	0.88172	0.000149009	0.345108	0.271922	0.862577	0.000305065	-0.603033	0.0379249	0.786787	0.0023956	-0.323757	0.304616
P35241	blue	0.531748	0.0751802	0.384754	0.216841	-0.795601	0.00197089	0.835068	0.000723599	0.170128	0.597068	0.395262	0.203475	-0.565888	0.0551283	0.760247	0.00410364	0.207562	0.51743
Q96JE9	blue	0.53168	0.0752242	0.303958	0.336793	-0.852689	0.000424339	0.926074	1.53453e-05	0.358348	0.25271	0.758456	0.00424523	-0.698363	0.0115323	0.88091	0.000153964	-0.139965	0.664394
Q9Y223	blue	0.531195	0.0755412	0.413239	0.181804	-0.771905	0.00326723	0.825199	0.000950748	0.197138	0.539132	0.322051	0.307317	-0.516945	0.0852499	0.770446	0.00336413	0.296778	0.348899
Q16799	blue	0.531103	0.0756007	0.292756	0.35578	-0.824411	0.000970994	0.893494	9.00372e-05	0.340516	0.278776	0.87464	0.000196826	-0.643606	0.0239308	0.817917	0.0011509	-0.33524	0.28677
P17677	blue	0.530262	0.0761525	0.288518	0.363107	-0.83468	0.000731659	0.897515	7.47984e-05	0.335758	0.285979	0.83559	0.000712886	-0.669593	0.0172237	0.83408	0.000744235	-0.271505	0.393309
Q9H0R6	blue	0.530141	0.0762316	0.433593	0.159078	-0.493409	0.103077	0.511334	0.089294	-0.133026	0.680232	0.695447	0.0120345	0.0228238	0.943871	0.203173	0.526521	-0.568443	0.0537969
P29762	blue	0.529886	0.0763998	0.306775	0.332108	-0.808619	0.00145192	0.892608	9.37023e-05	0.354819	0.257751	0.866558	0.000265218	-0.615892	0.0329843	0.812095	0.00133308	-0.325777	0.301432
Q9BV23	blue	0.527725	0.077832	0.3201	0.310424	-0.851617	0.000439162	0.933035	9.47066e-06	0.359667	0.25084	0.667768	0.0176433	-0.702471	0.0108515	0.912796	3.42574e-05	-0.00476134	0.988283
Q6V1X1	blue	0.52688	0.0783965	0.330754	0.29367	-0.748828	0.00507108	0.821676	0.0010439	0.286707	0.366263	0.826738	0.000912133	-0.493614	0.102912	0.677295	0.015533	-0.364254	0.244404
Q5W111	blue	0.526568	0.0786058	0.402935	0.194042	-0.620628	0.0312869	0.660882	0.0192943	0.0629703	0.84585	0.757705	0.0043057	-0.20235	0.528232	0.403102	0.193839	-0.416226	0.178349
Q9GZY8	blue	0.526045	0.0789572	0.341475	0.277336	-0.823308	0.000999911	0.883609	0.000137938	0.277751	0.382076	0.526117	0.0789091	-0.651721	0.0216623	0.871418	0.000222196	0.121901	0.705873
Q969S2	blue	0.525206	0.079524	0.455059	0.137158	-0.39409	0.204941	0.373978	0.231085	-0.204569	0.523623	0.661709	0.0190903	0.221362	0.489301	-0.0337198	0.917143	-0.67376	0.0162931
P42574	blue	0.52511	0.0795893	0.297187	0.348203	-0.852237	0.000430537	0.921838	2.01276e-05	0.356441	0.255426	0.726857	0.00740549	-0.7126	0.00930054	0.896898	7.69951e-05	-0.0948727	0.769303
Q9ULN7	blue	0.524522	0.0799881	0.312563	0.32259	-0.839307	0.000640068	0.927033	1.43986e-05	0.376416	0.227814	0.705858	0.010313	-0.692134	0.0126246	0.907311	4.60365e-05	-0.0728993	0.821865
Q14165	blue	0.524352	0.0801032	0.305012	0.335036	-0.849736	0.000466169	0.924957	1.65076e-05	0.369962	0.236532	0.687427	0.0134992	-0.709246	0.00979447	0.899067	6.94915e-05	-0.0392465	0.903615
Q9NP61	blue	0.523764	0.080504	0.485867	0.109278	-0.452278	0.139881	0.500487	0.0974761	-0.13063	0.68573	0.674659	0.0160972	0.108903	0.736189	0.150863	0.639773	-0.510783	0.0896978
P62745	blue	0.522865	0.0811189	0.317835	0.314053	-0.793648	0.00205959	0.829314	0.000850193	0.222931	0.486146	0.620536	0.0313191	-0.602143	0.038285	0.771174	0.0033155	-0.056574	0.861367
P54578	blue	0.522763	0.081189	0.351014	0.263251	-0.810212	0.00139648	0.904615	5.28856e-05	0.351205	0.262973	0.601509	0.0385433	-0.625183	0.0297142	0.86915	0.000241535	0.0437145	0.892695
P09104	blue	0.52222	0.0815621	0.285572	0.368247	-0.836839	0.00068774	0.908664	4.28731e-05	0.35932	0.251331	0.805893	0.00155073	-0.690917	0.0128465	0.86984	0.000235514	-0.215823	0.500508
P31949	blue	0.521902	0.0817812	0.39409	0.204939	-0.760207	0.0041068	0.798104	0.00186154	0.175591	0.58516	0.284682	0.369808	-0.521847	0.0818191	0.731041	0.00690892	0.373662	0.23151
O94875	blue	0.521628	0.0819705	0.299211	0.344772	-0.844328	0.000551016	0.923515	1.81108e-05	0.371137	0.234929	0.747748	0.00517074	-0.699216	0.0113884	0.890509	0.00010285	-0.130753	0.685449
Q9Y3S1	blue	0.520635	0.0826588	0.398832	0.199052	-0.601336	0.0386142	0.691766	0.0126913	0.129139	0.689157	0.812635	0.00131531	-0.223061	0.485886	0.500061	0.0978071	-0.446373	0.145777
P00367	blue	0.519559	0.0834082	0.301125	0.341543	-0.848151	0.000489909	0.921261	2.08609e-05	0.355721	0.256457	0.683167	0.0143288	-0.714766	0.00899165	0.908012	4.43735e-05	-0.0278	0.931656
P59768	blue	0.519219	0.0836461	0.336659	0.284608	-0.830742	0.000817307	0.897346	7.53939e-05	0.305232	0.33467	0.51585	0.0860287	-0.670392	0.0170423	0.865173	0.000278584	0.158551	0.622602
P49418	blue	0.519032	0.0837775	0.349256	0.265815	-0.830833	0.000815236	0.899344	6.85749e-05	0.297987	0.346844	0.449523	0.142612	-0.6705	0.017018	0.887694	0.000116197	0.243	0.446642
Q92823	blue	0.518938	0.0838434	0.325762	0.301455	-0.843402	0.00056668	0.911181	3.74447e-05	0.324539	0.303381	0.531529	0.0753232	-0.702955	0.0107733	0.903396	5.62314e-05	0.148477	0.645137
P38117	blue	0.51833	0.0842709	0.297214	0.348157	-0.847843	0.000494629	0.921742	2.02483e-05	0.367887	0.239376	0.691945	0.0126588	-0.71709	0.00866874	0.911601	3.65934e-05	-0.0400277	0.901704
Q14195	blue	0.518277	0.0843077	0.312036	0.323451	-0.848685	0.000481809	0.919469	2.32734e-05	0.344893	0.272241	0.600913	0.0387874	-0.716698	0.00872255	0.9141	3.18415e-05	0.070983	0.826483
P37840	blue	0.51717	0.0850898	0.306875	0.331941	-0.843839	0.000559246	0.924804	1.66725e-05	0.369809	0.23674	0.665255	0.0182332	-0.708704	0.0098761	0.914587	3.09752e-05	-0.0151811	0.962652
Q5VU43	blue	0.517063	0.0851661	0.296429	0.349494	-0.833216	0.000762643	0.916503	2.77458e-05	0.388007	0.212647	0.750227	0.00494413	-0.689373	0.0131322	0.887073	0.000119313	-0.137845	0.669222
Q9UHG2	blue	0.516579	0.0855093	0.305601	0.334056	-0.843978	0.000556889	0.921834	2.01324e-05	0.36373	0.245135	0.6512	0.021803	-0.712699	0.00928631	0.918078	2.52942e-05	0.000950408	0.997661
P12235	blue	0.516069	0.0858724	0.32294	0.305908	-0.842686	0.000579007	0.916869	2.71589e-05	0.344508	0.272812	0.552371	0.0625552	-0.704654	0.0105021	0.914254	3.15653e-05	0.126313	0.69567
Q9ULU8	blue	0.515877	0.0860095	0.326351	0.300531	-0.839892	0.000629162	0.91756	2.60808e-05	0.34376	0.273923	0.552867	0.0622712	-0.698806	0.0114574	0.911479	3.68381e-05	0.124978	0.698753
O60488	blue	0.515794	0.0860687	0.308268	0.329638	-0.847875	0.000494125	0.923571	1.80472e-05	0.362093	0.247424	0.622822	0.030522	-0.717955	0.00855084	0.913429	3.30668e-05	0.0507512	0.875532
Q9ULH0	blue	0.515768	0.0860872	0.455542	0.136689	-0.585569	0.0454495	0.589019	0.0438862	-0.0775219	0.810744	0.208334	0.515838	-0.178968	0.577845	0.444267	0.147918	0.141397	0.661141
Q9BRA0	blue	0.515358	0.0863805	0.459087	0.133275	-0.423546	0.170057	0.46221	0.130315	-0.144591	0.653905	0.721282	0.00810832	0.139969	0.664386	0.0934961	0.772573	-0.661161	0.0192252
Q96F07	blue	0.515118	0.0865525	0.294216	0.353274	-0.849393	0.000471229	0.921555	2.04854e-05	0.36529	0.242963	0.680704	0.0148251	-0.723401	0.00783557	0.903796	5.51147e-05	-0.0284014	0.930181
Q9UQC2	blue	0.514992	0.086643	0.332496	0.290979	-0.710907	0.00954757	0.776474	0.00297753	0.218217	0.495649	0.824529	0.000967961	-0.438676	0.153698	0.60581	0.0368158	-0.415925	0.178697
Q9Y6Q5	blue	0.514702	0.0868508	0.357147	0.254419	-0.809969	0.00140484	0.890172	0.000104381	0.301373	0.341125	0.447434	0.144706	-0.644757	0.0235991	0.889953	0.000105386	0.242182	0.448221
P54802	blue	0.514553	0.0869582	0.289316	0.361722	-0.816945	0.00117991	0.898836	7.02606e-05	0.377644	0.226178	0.811422	0.0013555	-0.661647	0.0191055	0.842972	0.000574049	-0.239223	0.453957
P56373	blue	0.514378	0.0870844	0.306891	0.331916	-0.846964	0.000508284	0.918501	2.46656e-05	0.351325	0.262798	0.606287	0.036628	-0.719469	0.00834723	0.908902	4.2333e-05	0.0647231	0.841607
P48449	blue	0.51376	0.0875299	0.319854	0.310818	-0.841317	0.000603181	0.915809	2.88825e-05	0.348069	0.267555	0.551473	0.0630719	-0.707672	0.0100329	0.915996	2.85729e-05	0.140314	0.663602
O75146	blue	0.511805	0.0889496	0.287986	0.364032	-0.84532	0.000534616	0.918831	2.41837e-05	0.369694	0.236897	0.70475	0.0104869	-0.721762	0.00804592	0.904705	5.26438e-05	-0.0816579	0.800821
Q9P0L0	blue	0.510836	0.0896589	0.302651	0.338981	-0.83764	0.000671987	0.919872	2.27127e-05	0.375427	0.229137	0.670431	0.0170335	-0.705893	0.0103076	0.912553	3.47214e-05	-0.0214331	0.947287
Q14168	blue	0.510626	0.0898136	0.29085	0.359065	-0.844932	0.000540983	0.917948	2.54889e-05	0.36786	0.239413	0.672796	0.016505	-0.724341	0.00771679	0.902463	5.8905e-05	-0.0217634	0.946475
O94905	blue	0.510123	0.0901835	0.466641	0.126189	-0.646289	0.0231626	0.735946	0.006359	0.0982015	0.761413	0.259793	0.414815	-0.320616	0.309601	0.641821	0.0244521	0.370544	0.235738
Q5UCC4	blue	0.509873	0.090368	0.26577	0.403767	-0.80998	0.00140447	0.876736	0.000181574	0.368978	0.237878	0.83103	0.000810787	-0.663354	0.0186892	0.825709	0.000937816	-0.276747	0.383869
Q15041	blue	0.509429	0.0906962	0.474927	0.118705	-0.659294	0.0196906	0.656984	0.0202774	-0.052303	0.871754	-0.0824239	0.798986	-0.314141	0.320022	0.55621	0.0603795	0.664227	0.0184789
O15075	blue	0.509356	0.0907499	0.295836	0.350504	-0.8416	0.000598126	0.922221	1.96529e-05	0.378533	0.224997	0.668424	0.0174915	-0.718839	0.00843154	0.915106	3.00733e-05	-0.0183083	0.954965
Q9Y536	blue	0.508428	0.0914385	0.504572	0.094338	-0.532996	0.0743707	0.553415	0.0619585	-0.0570882	0.860118	0.114061	0.724115	-0.0597106	0.853752	0.329406	0.295761	0.298578	0.345843
P16870	blue	0.50802	0.0917424	0.294567	0.352673	-0.842812	0.000576824	0.921453	2.06142e-05	0.374326	0.230615	0.662686	0.0188513	-0.72318	0.00786372	0.919387	2.33885e-05	-0.00717956	0.982333
P54619	blue	0.507314	0.0922697	0.287732	0.364476	-0.805791	0.00155453	0.897167	7.60301e-05	0.389162	0.211171	0.788747	0.00229563	-0.662028	0.019012	0.853798	0.000409404	-0.226513	0.478981
P55809	blue	0.507117	0.0924178	0.331784	0.292077	-0.789446	0.00226078	0.882604	0.000143742	0.315723	0.317459	0.568994	0.0535128	-0.636024	0.0262017	0.877041	0.000179435	0.0643747	0.84245
Q13394	blue	0.506838	0.0926267	0.29874	0.345569	-0.830636	0.000819697	0.914674	3.08236e-05	0.381413	0.221199	0.66822	0.0175387	-0.702755	0.0108056	0.909957	4.00123e-05	-0.0302141	0.925735
Q05639	blue	0.505126	0.0939179	0.290915	0.358953	-0.827779	0.000886685	0.914967	3.0312e-05	0.381121	0.221582	0.718576	0.00846685	-0.700537	0.0111682	0.891806	9.71166e-05	-0.0955945	0.767591
Q14119	blue	0.504873	0.0941097	0.302758	0.338802	-0.787626	0.0023524	0.872508	0.000213339	0.369237	0.237523	0.706632	0.0101928	-0.623203	0.0303906	0.815567	0.00122198	-0.141669	0.660525
P11055	blue	0.504782	0.0941784	0.300304	0.342925	-0.827834	0.000885377	0.910867	3.8089e-05	0.370777	0.235419	0.64539	0.0234181	-0.700755	0.0111321	0.911067	3.76782e-05	-0.0044883	0.988955
O60244	blue	0.504743	0.0942083	0.516022	0.0859065	-0.469987	0.123131	0.502267	0.0961004	-0.111424	0.730282	0.183179	0.568777	0.0507229	0.875601	0.260663	0.413198	0.104189	0.747272
Q96JG6	blue	0.503609	0.0950715	0.268429	0.398901	-0.826796	0.000910695	0.904605	5.29108e-05	0.384452	0.217232	0.812582	0.00131705	-0.700816	0.011122	0.872374	0.000214416	-0.210484	0.511415
P78310	blue	0.503332	0.0952835	0.312781	0.322236	-0.798462	0.00184629	0.845651	0.000529231	0.260813	0.412919	0.504125	0.094678	-0.650444	0.0220085	0.829422	0.000847665	0.126981	0.694128
Q01484	blue	0.501453	0.0967279	0.266057	0.40324	-0.834584	0.000733659	0.90982	4.03063e-05	0.385867	0.215401	0.767101	0.00359445	-0.724562	0.00768912	0.892832	9.27653e-05	-0.150614	0.640334
Q14BN4	blue	0.501218	0.0969089	0.267727	0.400182	-0.818982	0.00111978	0.897538	7.4718e-05	0.396875	0.201469	0.790227	0.00222227	-0.696876	0.0117864	0.873498	0.000205543	-0.217358	0.49739
Q5TCQ9	blue	0.501205	0.096919	0.305443	0.334319	-0.829827	0.000838263	0.912098	3.56073e-05	0.363005	0.246147	0.582258	0.0469868	-0.713874	0.00911794	0.923974	1.75881e-05	0.0877519	0.78625
P63010	blue	0.50082	0.0972179	0.357542	0.253856	-0.797081	0.00190564	0.862251	0.000308525	0.266455	0.402511	0.340182	0.279278	-0.632337	0.0273608	0.854253	0.00040339	0.354937	0.257582
Q08209	blue	0.500564	0.097416	0.283228	0.372363	-0.829231	0.000852148	0.920655	2.16537e-05	0.402256	0.194865	0.712463	0.00932042	-0.720962	0.00815012	0.921674	2.03347e-05	-0.0630854	0.845572
O95298	blue	0.500323	0.0976037	0.256262	0.421412	-0.794713	0.00201088	0.868129	0.000250656	0.378426	0.225139	0.888665	0.000111449	-0.648973	0.0224123	0.804705	0.00159535	-0.369026	0.237812
P56181	blue	0.499967	0.0978804	0.449775	0.142361	-0.395897	0.202683	0.363289	0.24575	-0.311627	0.32412	0.595431	0.0410819	0.197416	0.538549	-0.0320723	0.92118	-0.557287	0.0597784
O75592	blue	0.49869	0.098878	0.297363	0.347904	-0.830211	0.000829406	0.916861	2.71719e-05	0.384331	0.217389	0.632191	0.0274074	-0.713994	0.00910085	0.922081	1.98257e-05	0.0374412	0.908032
Q9H425	blue	0.498238	0.099233	0.268888	0.398063	-0.756523	0.00440222	0.830057	0.000832966	0.311391	0.324506	0.883687	0.000137495	-0.581274	0.0474507	0.746642	0.00527439	-0.409184	0.186562
Q6UB99	blue	0.497842	0.0995443	0.263294	0.408326	-0.776519	0.00297475	0.859956	0.000333749	0.37998	0.223083	0.890771	0.000101668	-0.625384	0.0296463	0.802352	0.00168663	-0.380469	0.222439
O95747	blue	0.497657	0.0996906	0.432685	0.160051	-0.491465	0.104652	0.41349	0.181513	-0.28447	0.370179	0.331567	0.292412	0.0259262	0.936254	0.029948	0.926388	-0.264858	0.405444
O43747	blue	0.497467	0.0998405	0.410636	0.184849	-0.735748	0.00638048	0.801733	0.00171132	0.171045	0.595063	0.196513	0.540445	-0.510044	0.0902415	0.772236	0.00324553	0.478976	0.115156
Q8TA86	blue	0.497015	0.100198	0.269492	0.396963	-0.789791	0.00224372	0.872151	0.000216208	0.37353	0.231688	0.854265	0.000403236	-0.637408	0.025776	0.810962	0.00137097	-0.329545	0.295544
P19404	blue	0.496535	0.100578	0.256785	0.420431	-0.783389	0.00257675	0.861791	0.000313455	0.374373	0.230553	0.884447	0.000133241	-0.638961	0.0253044	0.803177	0.00165417	-0.347967	0.267704
Q9HAU5	blue	0.496246	0.100807	0.27047	0.395185	-0.826322	0.00092244	0.90314	5.6956e-05	0.375677	0.228802	0.717853	0.00856466	-0.721883	0.00803024	0.903865	5.49242e-05	-0.0932745	0.773099
Q07065	blue	0.495705	0.101237	0.282216	0.374149	-0.834575	0.000733842	0.91251	3.48048e-05	0.379183	0.224136	0.632772	0.027222	-0.735497	0.00640785	0.927299	1.41446e-05	0.028544	0.929831
P49588	blue	0.494559	0.102153	0.299951	0.343521	-0.823248	0.00100151	0.914235	3.16006e-05	0.387264	0.213601	0.59487	0.041322	-0.715526	0.00888511	0.926038	1.53815e-05	0.0872303	0.787495
Q9UQR1	blue	0.493869	0.102707	0.333383	0.289615	-0.753831	0.00462816	0.852505	0.000426848	0.305506	0.334214	0.602329	0.0382096	-0.583369	0.0464669	0.836531	0.000693887	0.0561179	0.862476
Q9BXS5	blue	0.493584	0.102936	0.302867	0.338618	-0.821597	0.00104607	0.910413	3.90391e-05	0.375524	0.229007	0.580283	0.0479212	-0.712615	0.00929836	0.926409	1.50085e-05	0.103299	0.749371
Q8N766	blue	0.493426	0.103064	0.358232	0.252875	-0.742922	0.0056343	0.771057	0.00332326	0.165746	0.606686	0.265287	0.404654	-0.549534	0.0641979	0.739896	0.00594058	0.379139	0.224194
O75663	blue	0.493364	0.103113	0.33706	0.283998	-0.784624	0.00250975	0.877792	0.000174254	0.321563	0.308092	0.477211	0.116694	-0.637212	0.025836	0.882256	0.000145799	0.163228	0.612238
Q13740	blue	0.491996	0.10422	0.287516	0.364852	-0.826661	0.000914033	0.899771	6.71827e-05	0.360935	0.249052	0.590542	0.043208	-0.721	0.00814519	0.896827	7.72512e-05	0.0764875	0.81323
P29373	blue	0.491408	0.104699	0.293083	0.355217	-0.827435	0.00089503	0.908401	4.34729e-05	0.376724	0.227403	0.575416	0.0502789	-0.723261	0.00785338	0.91892	2.40558e-05	0.098926	0.759698
O00462	blue	0.490857	0.105148	0.34498	0.272112	-0.759491	0.00416301	0.844885	0.000541762	0.306018	0.333363	0.419193	0.174959	-0.593701	0.0418256	0.845858	0.000525881	0.213959	0.504303
Q15006	blue	0.490507	0.105435	0.327254	0.299116	-0.686232	0.0137283	0.742045	0.00572186	0.210091	0.512222	0.567486	0.0542931	-0.462	0.130513	0.643853	0.0238593	-0.0124914	0.969266
O43169	blue	0.489755	0.106051	0.263802	0.407389	-0.818067	0.00114647	0.905996	4.9284e-05	0.414391	0.180468	0.732928	0.00669323	-0.722354	0.00796949	0.903782	5.51557e-05	-0.122387	0.704749
Q00325	blue	0.489615	0.106166	0.269879	0.39626	-0.830443	0.000824112	0.907341	4.59631e-05	0.394874	0.203959	0.661885	0.0190471	-0.738815	0.00605296	0.922725	1.90401e-05	0.000596806	0.998531
O75976	blue	0.48955	0.10622	0.260242	0.413981	-0.825718	0.000937593	0.909982	3.99586e-05	0.410082	0.185501	0.737108	0.00623363	-0.734137	0.00655777	0.914324	3.14417e-05	-0.113605	0.725181
O43157	blue	0.487826	0.107644	0.266255	0.402877	-0.798901	0.00182773	0.859925	0.000334097	0.317799	0.314111	0.704002	0.0106055	-0.671813	0.0167232	0.813114	0.00129971	-0.13618	0.673019
Q9HBG6	blue	0.486943	0.108379	0.322434	0.306709	-0.800053	0.00177967	0.877628	0.000175376	0.311762	0.323898	0.43981	0.152514	-0.67667	0.0156656	0.893785	8.88607e-05	0.258956	0.416374
Q9UIW2	blue	0.485999	0.109167	0.278573	0.38061	-0.725469	0.00757602	0.813963	0.00127236	0.303965	0.336782	0.847636	0.000497812	-0.549296	0.064337	0.740887	0.00583897	-0.35185	0.262038
O75051	blue	0.485977	0.109186	0.272618	0.391293	-0.809049	0.0014368	0.86906	0.000242325	0.335893	0.285774	0.616929	0.0326072	-0.701449	0.0110181	0.854878	0.00039525	0.0149086	0.963322
Q8WU79	blue	0.485924	0.10923	0.277382	0.382735	-0.806348	0.00153387	0.908792	4.25817e-05	0.421833	0.171976	0.710221	0.00964897	-0.705333	0.0103951	0.917277	2.65184e-05	-0.0739778	0.819267
Q14409	blue	0.485565	0.109531	0.239996	0.452455	-0.797187	0.00190105	0.869295	0.00024026	0.383906	0.217942	0.85675	0.000371639	-0.681586	0.014646	0.839833	0.000630249	-0.307616	0.330716
P32189	blue	0.485565	0.109531	0.239996	0.452455	-0.797187	0.00190105	0.869295	0.00024026	0.383906	0.217942	0.85675	0.000371639	-0.681586	0.014646	0.839833	0.000630249	-0.307616	0.330716
Q9NR22	blue	0.484504	0.110424	0.339771	0.279897	-0.665016	0.0182903	0.730664	0.00695262	0.234655	0.462878	0.604301	0.0374155	-0.3999	0.19774	0.594962	0.0412826	-0.180675	0.574164
P84243	blue	0.484411	0.110503	0.317663	0.31433	-0.762508	0.00393003	0.846708	0.000512321	0.319201	0.311862	0.461406	0.131073	-0.626856	0.0291515	0.867952	0.000252267	0.200273	0.532566
P54098	blue	0.483798	0.111021	0.337579	0.28321	-0.6319	0.0275006	0.689175	0.0131693	0.204656	0.523441	0.585258	0.0455926	-0.372288	0.233367	0.613166	0.0339907	-0.0775747	0.810617
Q9ULH1	blue	0.48267	0.111979	0.31638	0.316398	-0.7989	0.00182774	0.877976	0.000173	0.324294	0.303767	0.472665	0.120717	-0.67355	0.0163391	0.888092	0.000114232	0.208434	0.515631
P17568	blue	0.482629	0.112015	0.431021	0.161844	-0.656548	0.0203897	0.670802	0.0169497	0.0255721	0.937123	-0.0327003	0.919641	-0.377135	0.226855	0.617903	0.0322556	0.656381	0.0204328
O00255	blue	0.482213	0.112369	0.270508	0.395116	-0.748294	0.00512018	0.84425	0.000552317	0.387461	0.213348	0.783473	0.00257214	-0.611992	0.0344308	0.807757	0.00148262	-0.243026	0.446591
Q07890	blue	0.482211	0.112371	0.254425	0.424863	-0.762197	0.00395352	0.853361	0.000415239	0.389428	0.210831	0.904637	5.28242e-05	-0.618423	0.0320692	0.793227	0.00207912	-0.374811	0.229964
Q8N2K0	blue	0.481324	0.11313	0.32091	0.309132	-0.67784	0.0154182	0.775108	0.00306199	0.240304	0.451858	0.747752	0.00517043	-0.456393	0.135864	0.687964	0.0133971	-0.30338	0.337761
P19367	blue	0.481181	0.113252	0.261972	0.41077	-0.82561	0.00094032	0.909108	4.18733e-05	0.406711	0.1895	0.665157	0.0182567	-0.748096	0.0051385	0.932802	9.63276e-06	-0.0098633	0.97573
Q96IU4	blue	0.481161	0.113269	0.447691	0.144447	-0.48365	0.111147	0.475881	0.117862	-0.156689	0.626745	0.219852	0.492344	-0.0350915	0.913784	0.287679	0.364568	0.0118386	0.970871
Q9BPU6	blue	0.480254	0.11405	0.249911	0.433405	-0.82536	0.000946656	0.903824	5.50376e-05	0.403418	0.193457	0.714323	0.00905419	-0.748799	0.00507376	0.917985	2.5434e-05	-0.0752133	0.816294
Q9UQL6	blue	0.479637	0.114582	0.256891	0.420232	-0.767761	0.00354811	0.854959	0.000394203	0.399521	0.198204	0.806182	0.00154	-0.63659	0.0260272	0.823594	0.000992352	-0.274132	0.388563
Q9H0V9	blue	0.47963	0.114589	0.238028	0.456283	-0.796687	0.00192285	0.880601	0.000155886	0.417023	0.177435	0.8488	0.000480072	-0.695707	0.011989	0.858329	0.000352583	-0.288274	0.363531
P58549	blue	0.479063	0.11508	0.265667	0.403957	-0.825995	0.000930628	0.900046	6.62957e-05	0.38304	0.219069	0.605345	0.0370001	-0.748082	0.00513978	0.919372	2.34101e-05	0.0633892	0.844836
A0A0B4J2A2	blue	0.476078	0.117688	0.437136	0.155316	-0.564383	0.0559229	0.595282	0.0411457	0.0475047	0.883445	0.162828	0.613122	-0.192606	0.548685	0.432025	0.160761	0.291504	0.357937
F5H284	blue	0.476078	0.117688	0.437136	0.155316	-0.564383	0.0559229	0.595282	0.0411457	0.0475047	0.883445	0.162828	0.613122	-0.192606	0.548685	0.432025	0.160761	0.291504	0.357937
P0DN26	blue	0.476078	0.117688	0.437136	0.155316	-0.564383	0.0559229	0.595282	0.0411457	0.0475047	0.883445	0.162828	0.613122	-0.192606	0.548685	0.432025	0.160761	0.291504	0.357937
A0A075B767	blue	0.476078	0.117688	0.437136	0.155316	-0.564383	0.0559229	0.595282	0.0411457	0.0475047	0.883445	0.162828	0.613122	-0.192606	0.548685	0.432025	0.160761	0.291504	0.357937
P0DN37	blue	0.476078	0.117688	0.437136	0.155316	-0.564383	0.0559229	0.595282	0.0411457	0.0475047	0.883445	0.162828	0.613122	-0.192606	0.548685	0.432025	0.160761	0.291504	0.357937
Q86VW0	blue	0.475615	0.118096	0.269278	0.397354	-0.821125	0.00105909	0.904465	5.32871e-05	0.396608	0.2018	0.600194	0.0390828	-0.7454	0.00539251	0.936504	7.30246e-06	0.0738949	0.819467
Q9H1B7	blue	0.475008	0.118632	0.243566	0.44555	-0.818026	0.0011477	0.902989	5.73859e-05	0.419973	0.174074	0.746958	0.00524458	-0.74474	0.00545615	0.915092	3.00967e-05	-0.126278	0.695751
Q9H061	blue	0.474907	0.118722	0.241855	0.448853	-0.773154	0.00318602	0.856702	0.000372231	0.396532	0.201894	0.864897	0.000281315	-0.654891	0.0208203	0.82903	0.000856872	-0.285012	0.369228
O43815	blue	0.472339	0.12101	0.236271	0.459713	-0.762067	0.00396341	0.849038	0.000476502	0.387241	0.21363	0.89648	7.85117e-05	-0.644591	0.0236467	0.804584	0.00159993	-0.409564	0.186112
P05060	blue	0.472015	0.1213	0.240738	0.451016	-0.796366	0.00193695	0.883544	0.00013831	0.410064	0.185522	0.819555	0.0011033	-0.70435	0.0105503	0.874128	0.000200694	-0.24008	0.452292
P61106	blue	0.471369	0.121881	0.250722	0.431865	-0.804657	0.00159718	0.903278	5.65642e-05	0.43309	0.159616	0.753358	0.00466871	-0.726449	0.00745538	0.9177	2.58662e-05	-0.129521	0.68828
Q9H1K4	blue	0.47111	0.122115	0.259407	0.415534	-0.811994	0.00133642	0.885168	0.000129297	0.381605	0.220946	0.581542	0.0473238	-0.743503	0.00557692	0.925245	1.62015e-05	0.0761103	0.814136
P41219	blue	0.471001	0.122213	0.248271	0.436529	-0.817524	0.00116256	0.903783	5.51531e-05	0.416329	0.178232	0.675363	0.0159452	-0.753917	0.00462075	0.928474	1.30643e-05	-0.029069	0.928544
P02768	blue	0.470316	0.122832	0.409024	0.186751	-0.602959	0.0379548	0.649543	0.0222551	0.0480986	0.881997	0.155067	0.630363	-0.326483	0.300324	0.592213	0.0424726	0.309376	0.327812
O95302	blue	0.469305	0.12375	0.231966	0.468169	-0.766384	0.00364534	0.853907	0.000407958	0.415007	0.179755	0.848932	0.000478091	-0.66264	0.0188625	0.820095	0.00108794	-0.310635	0.325743
Q9UL54	blue	0.466432	0.126382	0.232894	0.466339	-0.784191	0.00253308	0.873284	0.000207207	0.418038	0.176274	0.780263	0.00275245	-0.708292	0.00993854	0.873655	0.00020433	-0.181306	0.572803
P61204	blue	0.465134	0.127583	0.233848	0.464463	-0.78657	0.00240687	0.874878	0.000195041	0.431137	0.161719	0.803932	0.00162491	-0.699284	0.011377	0.86718	0.000259377	-0.226822	0.478366
P84077	blue	0.465134	0.127583	0.233848	0.464463	-0.78657	0.00240687	0.874878	0.000195041	0.431137	0.161719	0.803932	0.00162491	-0.699284	0.011377	0.86718	0.000259377	-0.226822	0.478366
Q13796	blue	0.464744	0.127945	0.252365	0.428752	-0.815259	0.00123153	0.902295	5.93981e-05	0.416501	0.178034	0.630929	0.027813	-0.754788	0.00454685	0.934594	8.44121e-06	0.0352368	0.913428
Q9Y4Y9	blue	0.4644	0.128265	0.390598	0.209344	-0.381839	0.22064	0.33469	0.287612	-0.311701	0.323998	0.569735	0.0531324	0.141065	0.661895	-0.0422246	0.896334	-0.622006	0.0308048
O43678	blue	0.463941	0.128693	0.323025	0.305774	-0.716839	0.00870322	0.800987	0.00174141	0.262612	0.409586	0.455914	0.136328	-0.561501	0.0574675	0.811875	0.00134037	0.194509	0.544666
Q6UXH1	blue	0.462995	0.129578	0.241389	0.449754	-0.754163	0.00459977	0.83532	0.00071841	0.386016	0.215208	0.83138	0.000802923	-0.630601	0.027919	0.775631	0.00302943	-0.300419	0.342732
Q9BRR6	blue	0.461797	0.130704	0.331351	0.292746	-0.74978	0.0049844	0.81441	0.00125817	0.259549	0.415269	0.265573	0.40413	-0.619076	0.0318358	0.843351	0.000567544	0.445259	0.146907
P27816	blue	0.461723	0.130774	0.22301	0.485988	-0.797173	0.00190167	0.884317	0.00013396	0.429682	0.163297	0.811055	0.00136782	-0.72955	0.00708287	0.883026	0.000141283	-0.222285	0.487443
Q9H1Y0	blue	0.46119	0.131277	0.365685	0.242416	-0.69706	0.0117547	0.805021	0.0015834	0.275511	0.386084	0.318104	0.313621	-0.526795	0.0784533	0.811467	0.00135396	0.34878	0.266511
Q92736	blue	0.46029	0.13213	0.27099	0.394242	-0.795596	0.00197112	0.88053	0.000156335	0.372259	0.233406	0.519996	0.0831035	-0.726451	0.00745517	0.916932	2.70592e-05	0.15304	0.634895
Q9UH03	blue	0.456711	0.135556	0.294136	0.353411	-0.781524	0.00268051	0.851283	0.000443871	0.328946	0.296477	0.362881	0.246321	-0.695486	0.0120277	0.89265	9.35257e-05	0.330144	0.294615
P51513	blue	0.456456	0.135803	0.233754	0.464648	-0.806828	0.00151629	0.894829	8.47298e-05	0.42656	0.166715	0.70459	0.0105121	-0.752903	0.00470802	0.925708	1.57181e-05	-0.067354	0.835245
Q10570	blue	0.456053	0.136193	0.325024	0.302616	-0.694317	0.0122334	0.773972	0.00313364	0.307478	0.330944	0.40298	0.193987	-0.523409	0.0807467	0.766398	0.00364433	0.183327	0.568458
Q16134	blue	0.454735	0.137473	0.364753	0.24371	-0.540875	0.0693953	0.601813	0.0384193	0.080261	0.804169	0.334524	0.287865	-0.272173	0.392099	0.522186	0.0815854	0.0466713	0.885478
Q9BZI7	blue	0.45458	0.137624	0.279335	0.379254	-0.609111	0.0355282	0.699265	0.0113802	0.255852	0.422181	0.864695	0.000283321	-0.381995	0.220435	0.564067	0.0560912	-0.56463	0.055792
Q9H902	blue	0.454376	0.137823	0.20786	0.516815	-0.762631	0.00392069	0.829952	0.000835377	0.376707	0.227426	0.84531	0.000534789	-0.679791	0.0150124	0.820249	0.00108357	-0.322964	0.305869
Q00765	blue	0.451391	0.140756	0.217089	0.497936	-0.792054	0.00213425	0.885602	0.000126967	0.450366	0.141772	0.781301	0.00269317	-0.742217	0.0057046	0.911725	3.63462e-05	-0.181794	0.571753
P48539	blue	0.449898	0.142238	0.200864	0.531331	-0.75857	0.00423611	0.832231	0.000784061	0.396172	0.202342	0.886612	0.000121671	-0.677595	0.0154698	0.816937	0.00118015	-0.377769	0.226012
Q9BVA0	blue	0.443828	0.148366	0.20676	0.519086	-0.733442	0.00663537	0.818948	0.00112076	0.411146	0.18425	0.911319	3.71635e-05	-0.63291	0.0271783	0.775548	0.0030346	-0.421806	0.172006
P61960	blue	0.440351	0.151952	0.280364	0.377426	-0.745819	0.00535247	0.848663	0.000482128	0.392316	0.207171	0.49018	0.105702	-0.671309	0.0168358	0.89281	9.28566e-05	0.215488	0.501188
P53680	blue	0.439504	0.152833	0.237121	0.458053	-0.766693	0.00362332	0.854598	0.000398886	0.405483	0.190969	0.656656	0.0203619	-0.709708	0.00972528	0.891665	9.77264e-05	0.00361597	0.991101
P51149	blue	0.438929	0.153434	0.475172	0.118487	-0.477623	0.116333	0.473162	0.120274	-0.161184	0.61676	-0.00950121	0.976621	-0.0321301	0.921039	0.263305	0.408306	0.400102	0.197493
Q15555	blue	0.438669	0.153705	0.242157	0.448269	-0.789866	0.00224003	0.872762	0.000211317	0.399856	0.197793	0.517831	0.0846228	-0.757314	0.00433745	0.938636	6.1782e-06	0.164247	0.609989
O75475	blue	0.438606	0.153772	0.21416	0.503893	-0.758219	0.0042643	0.847751	0.000496042	0.438273	0.154121	0.752169	0.00477186	-0.695661	0.011997	0.860676	0.000325665	-0.203801	0.525216
Q06136	blue	0.437987	0.15442	0.298078	0.34669	-0.725789	0.00753654	0.819831	0.00109541	0.349878	0.264906	0.394588	0.204317	-0.620773	0.0312357	0.855578	0.00038629	0.315434	0.317925
O75489	blue	0.437798	0.154619	0.185354	0.564114	-0.775748	0.00302223	0.854362	0.000401961	0.439715	0.152613	0.826777	0.000911159	-0.740596	0.0058686	0.873734	0.000203718	-0.257331	0.419409
Q08AD1	blue	0.437378	0.155061	0.201112	0.530814	-0.775575	0.00303291	0.873028	0.000209219	0.462117	0.130403	0.813047	0.00130186	-0.734521	0.00651521	0.893527	8.99048e-05	-0.228186	0.475652
P48729	blue	0.435529	0.157015	0.383509	0.218459	-0.635389	0.0263989	0.712072	0.00937702	0.187997	0.558471	0.129512	0.688299	-0.430362	0.162558	0.688432	0.0133087	0.493759	0.102796
P63098	blue	0.434322	0.158299	0.277056	0.383317	-0.760906	0.00405243	0.840789	0.000612708	0.343899	0.273717	0.38946	0.210791	-0.692894	0.0124874	0.881088	0.000152861	0.306761	0.332131
O75251	blue	0.433483	0.159196	0.240942	0.450621	-0.749984	0.00496596	0.808919	0.00144137	0.333914	0.2888	0.467742	0.125177	-0.69629	0.0118876	0.869093	0.000242034	0.169341	0.598792
O00429	blue	0.43092	0.161954	0.241166	0.450187	-0.783165	0.00258909	0.876988	0.000179807	0.421939	0.171857	0.55528	0.0609016	-0.747674	0.00517766	0.933059	9.4543e-06	0.130652	0.685681
Q5TCZ1	blue	0.428861	0.164192	0.193098	0.547645	-0.785199	0.00247899	0.878419	0.000170014	0.464763	0.127927	0.756694	0.00438818	-0.770255	0.00337692	0.920645	2.1667e-05	-0.142772	0.658024
Q9Y6J0	blue	0.428092	0.165031	0.31061	0.325785	-0.49401	0.102593	0.551624	0.062985	0.104324	0.746953	0.703359	0.0107083	-0.174421	0.587703	0.388672	0.211797	-0.52251	0.0813629
P51572	blue	0.426704	0.166556	0.176036	0.584195	-0.766949	0.00360518	0.851338	0.000443088	0.454235	0.137961	0.827898	0.00088382	-0.744781	0.00545225	0.88347	0.000138731	-0.273092	0.390438
O75746	blue	0.424752	0.168715	0.196531	0.540408	-0.778442	0.00285896	0.862359	0.00030738	0.440436	0.151863	0.68813	0.0133658	-0.767514	0.00356541	0.926272	1.51459e-05	-0.0509748	0.874988
Q8TCT9	blue	0.424629	0.168852	0.176387	0.583432	-0.742482	0.0056781	0.825499	0.00094312	0.457611	0.134689	0.848118	0.000490404	-0.701305	0.0110417	0.830608	0.000820353	-0.311014	0.325123
Q8NC96	blue	0.424022	0.169526	0.221381	0.489263	-0.754364	0.00458274	0.860193	0.000331072	0.433186	0.159513	0.689922	0.0130302	-0.71659	0.00873751	0.912952	3.39612e-05	-0.077233	0.811438
Q9Y303	blue	0.422142	0.171629	0.458887	0.133466	-0.406893	0.189283	0.473717	0.119779	-0.120893	0.708211	0.132678	0.681031	0.0022844	0.994378	0.290131	0.360309	0.191843	0.5503
O75438	blue	0.421135	0.172761	0.312327	0.322975	-0.683091	0.0143438	0.755757	0.00446563	0.23904	0.454312	0.240184	0.452091	-0.565001	0.055596	0.799044	0.00182169	0.409651	0.18601
P51452	blue	0.419888	0.174171	0.240132	0.452191	-0.749941	0.00496988	0.867441	0.000256955	0.44246	0.14977	0.599859	0.0392213	-0.714709	0.00899972	0.931417	1.06425e-05	0.0619439	0.848337
Q00610	blue	0.419013	0.175164	0.276944	0.383517	-0.73758	0.0061833	0.814567	0.00125322	0.326089	0.300942	0.30274	0.338831	-0.678024	0.0153796	0.876317	0.000184547	0.40124	0.196102
P52209	blue	0.418567	0.175671	0.300786	0.342113	-0.711767	0.00942152	0.772108	0.00325391	0.267926	0.399818	0.216233	0.499673	-0.614124	0.0336346	0.817959	0.00114967	0.451093	0.141051
P61278	blue	0.418042	0.17627	0.172918	0.590974	-0.763977	0.00382023	0.858384	0.000351924	0.471144	0.122084	0.827957	0.000882412	-0.751065	0.00486927	0.888801	0.000110794	-0.254544	0.42464
O75380	blue	0.417412	0.176989	0.236535	0.459197	-0.755285	0.00450508	0.857012	0.000368418	0.428678	0.164391	0.488906	0.10675	-0.737308	0.0062123	0.934242	8.66515e-06	0.196268	0.54096
P08134	blue	0.417402	0.177001	0.228932	0.474171	-0.747381	0.00520498	0.828131	0.000878228	0.397134	0.201148	0.51435	0.0871045	-0.716965	0.00868592	0.880067	0.000159258	0.130944	0.68501
Q9BTZ2	blue	0.405565	0.190872	0.268038	0.399615	-0.524318	0.0801267	0.600195	0.0390825	0.249937	0.433355	0.616419	0.032792	-0.314656	0.319187	0.539599	0.0701853	-0.257933	0.418284
P60981	blue	0.400024	0.197588	0.250953	0.431427	-0.727242	0.00735872	0.807665	0.00148593	0.356444	0.255423	0.303225	0.338019	-0.699461	0.0113474	0.892846	9.27049e-05	0.395292	0.203437
Q9HAZ1	blue	0.398403	0.19958	0.249655	0.433891	-0.552063	0.0627324	0.620352	0.0313838	0.213787	0.504656	0.539124	0.0704806	-0.386312	0.214826	0.539621	0.0701714	-0.307177	0.331442
Q14129	blue	0.397471	0.200731	0.356166	0.25582	-0.371695	0.234172	0.390798	0.20909	-0.0498835	0.877646	0.4283	0.164804	0.0310678	0.923642	0.185007	0.564857	-0.248019	0.437009
Q9BY27	blue	0.397471	0.200731	0.356166	0.25582	-0.371695	0.234172	0.390798	0.20909	-0.0498835	0.877646	0.4283	0.164804	0.0310678	0.923642	0.185007	0.564857	-0.248019	0.437009
Q5VSL9	blue	0.394523	0.204398	0.162265	0.614368	-0.750766	0.00489587	0.814335	0.00126055	0.39655	0.201872	0.627799	0.0288374	-0.770228	0.00337875	0.87952	0.000162763	-0.0353959	0.913038
O43513	blue	0.393921	0.205151	0.125772	0.696919	-0.709502	0.00975615	0.752976	0.00470168	0.376919	0.227143	0.862345	0.000307519	-0.686405	0.0136949	0.745819	0.00535249	-0.42174	0.172081
Q96JN8	blue	0.38836	0.212196	0.161407	0.616266	-0.734192	0.00655171	0.849249	0.000473356	0.515651	0.0861707	0.770768	0.00334256	-0.755001	0.00452894	0.918871	2.41255e-05	-0.159079	0.621429
Q13362	blue	0.387644	0.213113	0.309286	0.327961	-0.421634	0.1722	0.423744	0.169836	-0.0102849	0.974693	0.51865	0.0840457	-0.0597609	0.85363	0.192059	0.549843	-0.285893	0.367686
Q15691	blue	0.38731	0.213542	0.259733	0.414928	-0.698996	0.0114254	0.797026	0.00190806	0.360998	0.248963	0.318594	0.312835	-0.664838	0.0183325	0.881576	0.000149879	0.38034	0.22261
Q15904	blue	0.386889	0.214084	0.151068	0.639314	-0.719226	0.00837965	0.815081	0.00123707	0.467209	0.125667	0.847823	0.000494933	-0.711798	0.00941694	0.837318	0.000678276	-0.315106	0.318456
Q13614	blue	0.386362	0.214761	0.171158	0.594816	-0.712945	0.00925085	0.813567	0.00128507	0.43068	0.162213	0.693862	0.0123142	-0.724089	0.00774856	0.87131	0.000223086	-0.12597	0.696463
A1L0T0	blue	0.383705	0.218204	0.148431	0.645241	-0.667271	0.0177589	0.72381	0.0077837	0.344408	0.27296	0.79307	0.00208644	-0.618704	0.0319687	0.716304	0.0087769	-0.356999	0.25463
O75306	blue	0.382966	0.219166	0.171712	0.593605	-0.707086	0.0101228	0.828001	0.000881334	0.488005	0.107496	0.725563	0.00756447	-0.725302	0.00759679	0.911938	3.59229e-05	-0.112118	0.728658
Q5T9L3	blue	0.382646	0.219584	0.17593	0.584425	-0.756215	0.00442769	0.849995	0.000462372	0.470183	0.122953	0.540881	0.0693916	-0.802829	0.0016678	0.960504	7.0826e-07	0.141043	0.661945
Q5JXB2	blue	0.380593	0.222276	0.19815	0.537007	-0.670388	0.0170433	0.792031	0.00213533	0.482552	0.11208	0.681106	0.0147433	-0.641286	0.02461	0.849678	0.000467016	-0.0898986	0.781132
Q9Y6M9	blue	0.376826	0.227267	0.256179	0.421567	-0.649845	0.0221723	0.761712	0.00399048	0.351321	0.262804	0.411165	0.184228	-0.590791	0.0430977	0.824148	0.000977838	0.245202	0.442403
P18859	blue	0.374566	0.230292	0.121397	0.707042	-0.700702	0.0111409	0.791134	0.00217823	0.471232	0.122005	0.891788	9.71979e-05	-0.713069	0.00923298	0.817963	0.00114956	-0.429432	0.163569
O00291	blue	0.373988	0.23107	0.138196	0.668422	-0.722361	0.00796859	0.827116	0.000902816	0.494822	0.101942	0.749568	0.00500363	-0.770432	0.00336505	0.916392	2.79242e-05	-0.192513	0.548882
Q8WVT3	blue	0.373124	0.232236	0.311287	0.324675	-0.500625	0.0973688	0.527723	0.0778332	0.0671671	0.835696	0.153192	0.634553	-0.285221	0.368862	0.507364	0.0922328	0.228941	0.474153
P15374	blue	0.373048	0.232338	0.307565	0.330799	-0.489912	0.105922	0.617321	0.0324651	0.264107	0.406826	0.45022	0.141917	-0.293775	0.354029	0.550413	0.0636858	-0.0134547	0.966897
A5PLN9	blue	0.372362	0.233266	0.316071	0.316897	-0.528835	0.077094	0.598708	0.039699	0.196959	0.539508	0.236463	0.459338	-0.330004	0.294833	0.572696	0.0516314	0.367826	0.23946
Q9BUR5	blue	0.370826	0.235353	0.189909	0.554403	-0.719903	0.00828953	0.767496	0.00356667	0.349763	0.265075	0.401384	0.195927	-0.720131	0.00825943	0.848788	0.000480259	0.259112	0.416084
P30101	blue	0.366559	0.241206	0.204016	0.52477	-0.710751	0.00957053	0.818274	0.0011404	0.439091	0.153264	0.412844	0.182265	-0.738304	0.00610664	0.925195	1.62542e-05	0.274134	0.388561
Q9HBU6	blue	0.361099	0.24882	0.130499	0.686031	-0.645658	0.0233415	0.756973	0.00436532	0.488607	0.106998	0.863553	0.000294891	-0.644278	0.0237366	0.77842	0.00286025	-0.417738	0.176616
Q9BW61	blue	0.353984	0.258951	0.118284	0.714272	-0.722333	0.00797219	0.832893	0.000769601	0.532401	0.0747558	0.780866	0.0027179	-0.791808	0.00214591	0.927032	1.43999e-05	-0.18442	0.566116
P35240	blue	0.353447	0.259727	0.179266	0.577202	-0.656321	0.0204482	0.78277	0.00261088	0.443009	0.149205	0.597943	0.0400189	-0.67975	0.0150208	0.864107	0.000289237	-0.023851	0.941349
Q9NSE4	blue	0.351901	0.261963	0.252543	0.428415	-0.572276	0.0518424	0.686002	0.0137726	0.291352	0.358199	0.328717	0.296833	-0.51271	0.0882906	0.750991	0.00487579	0.251756	0.429904
Q16795	blue	0.35137	0.262733	0.152303	0.636544	-0.707878	0.0100015	0.806915	0.0015131	0.46625	0.12655	0.527919	0.0777025	-0.777106	0.00293906	0.928297	1.32222e-05	0.131277	0.684245
P09493	blue	0.343819	0.273836	0.265983	0.403377	-0.582215	0.047007	0.672996	0.0164608	0.246651	0.439625	0.163281	0.612122	-0.523548	0.0806514	0.738538	0.00608205	0.41252	0.182643
O14734	blue	0.334461	0.287961	0.306257	0.332967	-0.418928	0.17526	0.525799	0.0791236	0.176879	0.582366	0.457763	0.134544	-0.18454	0.565857	0.416558	0.177968	-0.0767272	0.812653
O43292	blue	0.334409	0.288042	0.229624	0.472799	-0.62287	0.0305056	0.702958	0.0107728	0.327647	0.298501	0.110368	0.732755	-0.622614	0.030594	0.812399	0.00132304	0.539818	0.0700489
Q86U28	blue	0.330532	0.294013	0.200653	0.531772	-0.516994	0.0852147	0.657719	0.0200894	0.386178	0.214999	0.660301	0.0194386	-0.442055	0.150188	0.677865	0.0154129	-0.240837	0.450825
O43852	blue	0.329163	0.296139	0.129531	0.688256	-0.636009	0.0262065	0.747507	0.0051932	0.492999	0.103408	0.68542	0.0138855	-0.66793	0.0176058	0.799445	0.0018049	-0.152127	0.636938
P67775	blue	0.323312	0.305318	0.148916	0.644149	-0.669549	0.0172338	0.774918	0.00307386	0.464581	0.128097	0.45652	0.135741	-0.743875	0.00554036	0.890778	0.000101639	0.169927	0.597508
Q9Y2A7	blue	0.321815	0.307692	0.1357	0.674116	-0.683453	0.0142719	0.788905	0.0022877	0.477645	0.116314	0.485283	0.109768	-0.780261	0.00275257	0.924517	1.69845e-05	0.188886	0.556578
Q99714	blue	0.321449	0.308274	0.24949	0.434205	-0.553275	0.0620381	0.612204	0.0343511	0.204879	0.522978	0.0669212	0.83629	-0.491693	0.104467	0.698968	0.01143	0.563021	0.0566492
P24539	blue	0.319107	0.312013	0.156456	0.627264	-0.66598	0.0180617	0.756947	0.00436742	0.435677	0.156858	0.304976	0.335096	-0.753897	0.00462245	0.917613	2.59996e-05	0.383651	0.218273
[truncated: 3,681 more rows]

## Sheet: WGCNA_Diff_Abund_Kme_Peptides
KmeSite	Annotated.Sequence	moduleColor	GS.D2orD6	p.GS.D2orD6	MM.blue	p.MM.blue	MM.brown	p.MM.brown	MM.turquoise	p.MM.turquoise
[truncated: 79 more rows]
